# Supplementary material for: Linking Spatial Structure and Community-Level Biotic Interactions through Cooccurrence and Time Series Modeling of the Human Intestinal Microbiota
Source: mSystems. 2017 Sep 5;2(5):e00086-17. doi: 10.1128/mSystems.00086-17 (PMC5585691; doi:10.1128/mSystems.00086-17)
Supplement: TABLE S1 [file sys001162135sd9.xlsx]

## Sheet: Sheet 1
Complete OTU taxonomy for all 2238 OTUs identified in the combined 160 samples from the main study individual
1	OTU1	d:Bacteria(1.0000),p:Bacteroidetes(1.0000),c:Bacteroidia(1.0000),o:Bacteroidales(1.0000),f:Prevotellaceae(0.9970),g:Prevotella(0.9972);
2	OTU2	d:Bacteria(1.0000),p:Firmicutes(0.9984),c:Erysipelotrichia(0.9937),o:Erysipelotrichales(0.9926),f:Erysipelotrichaceae(0.9878),g:Erysipelotrichaceae_incertae_sedis(0.9850);
3	OTU3	d:Bacteria(1.0000),p:Proteobacteria(0.3677),c:Deltaproteobacteria(0.1500),o:Bdellovibrionales(0.0673),f:Bdellovibrionaceae(0.0218),g:Vampirovibrio(0.0077);
4	OTU4	d:Bacteria(1.0000),p:Bacteroidetes(1.0000),c:Bacteroidia(1.0000),o:Bacteroidales(1.0000),f:Bacteroidaceae(0.9898),g:Bacteroides(0.9935);
5	OTU5	d:Bacteria(1.0000),p:Bacteroidetes(0.9999),c:Bacteroidia(0.9986),o:Bacteroidales(0.9992),f:Prevotellaceae(0.9939),g:Prevotella(0.9871);
6	OTU6	d:Bacteria(1.0000),p:Firmicutes(0.9999),c:Negativicutes(0.9937),o:Selenomonadales(0.9926),f:Veillonellaceae(0.9878),g:Dialister(0.9701);
7	OTU7	d:Bacteria(1.0000),p:Firmicutes(0.9991),c:Clostridia(0.9963),o:Clostridiales(0.9973),f:Ruminococcaceae(0.9972),g:Faecalibacterium(0.9807);
8	OTU8	d:Bacteria(1.0000),p:Actinobacteria(1.0000),c:Actinobacteria(1.0000),o:Bifidobacteriales(1.0000),f:Bifidobacteriaceae(1.0000),g:Bifidobacterium(0.9893);
9	OTU9	d:Bacteria(1.0000),p:Bacteroidetes(0.9999),c:Bacteroidia(0.9995),o:Bacteroidales(0.9996),f:Bacteroidaceae(0.9888),g:Bacteroides(0.9914);
10	OTU10	d:Bacteria(1.0000),p:Proteobacteria(0.4731),c:Deltaproteobacteria(0.2113),o:Bdellovibrionales(0.0945),f:Bdellovibrionaceae(0.0296),g:Vampirovibrio(0.0094);
11	OTU11	d:Bacteria(1.0000),p:Firmicutes(0.7911),c:Negativicutes(0.2725),o:Selenomonadales(0.1218),f:Veillonellaceae(0.0454),g:Dendrosporobacter(0.0119);
12	OTU12	d:Bacteria(1.0000),p:Bacteroidetes(1.0000),c:Bacteroidia(1.0000),o:Bacteroidales(1.0000),f:Bacteroidaceae(0.9867),g:Bacteroides(0.9871);
13	OTU13	d:Bacteria(1.0000),p:Firmicutes(0.9988),c:Clostridia(0.9948),o:Clostridiales(0.9958),f:Lachnospiraceae(0.9908),g:Coprococcus(0.9829);
14	OTU14	d:Bacteria(1.0000),p:Firmicutes(1.0000),c:Clostridia(0.9950),o:Clostridiales(0.9960),f:Lachnospiraceae(0.9888),g:Roseburia(0.9533);
15	OTU15	d:Bacteria(1.0000),p:Firmicutes(0.9996),c:Clostridia(0.9741),o:Clostridiales(0.9672),f:Lachnospiraceae(0.8778),g:Clostridium_XlVa(0.7126);
16	OTU16	d:Bacteria(1.0000),p:Proteobacteria(0.9962),c:Deltaproteobacteria(0.8931),o:Desulfovibrionales(0.7305),f:Desulfovibrionaceae(0.5430),g:Desulfovibrio(0.2194);
17	OTU17	d:Bacteria(1.0000),p:Firmicutes(0.7674),c:Clostridia(0.3967),o:Clostridiales(0.1942),f:Clostridiaceae_3(0.0668),g:Brassicibacter(0.0143);
18	OTU18	d:Bacteria(1.0000),p:Bacteroidetes(1.0000),c:Bacteroidia(0.9963),o:Bacteroidales(0.9973),f:Porphyromonadaceae(0.9974),g:Parabacteroides(0.9935);
19	OTU19	d:Bacteria(1.0000),p:Firmicutes(1.0000),c:Clostridia(0.9950),o:Clostridiales(0.9960),f:Lachnospiraceae(0.9888),g:Roseburia(0.9786);
20	OTU20	d:Bacteria(1.0000),p:Tenericutes(0.2622),c:Mollicutes(0.0888),o:Acholeplasmatales(0.0400),f:Acholeplasmataceae(0.0140),g:Acholeplasma(0.0060);
21	OTU21	d:Bacteria(1.0000),p:Bacteroidetes(0.9996),c:Bacteroidia(0.9933),o:Bacteroidales(0.9883),f:Rikenellaceae(0.9847),g:Alistipes(0.9829);
22	OTU22	d:Bacteria(1.0000),p:Firmicutes(1.0000),c:Clostridia(0.9963),o:Clostridiales(0.9973),f:Lachnospiraceae(0.9888),g:Fusicatenibacter(0.9786);
23	OTU23	d:Bacteria(1.0000),p:Proteobacteria(0.6840),c:Deltaproteobacteria(0.3342),o:Bdellovibrionales(0.1579),f:Bdellovibrionaceae(0.0668),g:Vampirovibrio(0.0143);
24	OTU24	d:Bacteria(1.0000),p:Firmicutes(1.0000),c:Clostridia(0.9941),o:Clostridiales(0.9952),f:Lachnospiraceae(0.9837),g:Dorea(0.9701);
25	OTU25	d:Bacteria(1.0000),p:Bacteroidetes(0.8857),c:Sphingobacteriia(0.2113),o:Sphingobacteriales(0.0945),f:Sphingobacteriaceae(0.0296),g:Olivibacter(0.0094);
26	OTU26	d:Bacteria(1.0000),p:Firmicutes(1.0000),c:Bacilli(0.9926),o:Lactobacillales(0.9820),f:Lactobacillaceae(0.9770),g:Lactobacillus(0.9786);
27	OTU27	d:Bacteria(1.0000),p:Firmicutes(0.9990),c:Clostridia(0.9963),o:Clostridiales(0.9973),f:Ruminococcaceae(0.9939),g:Ruminococcus(0.9935);
28	OTU28	d:Bacteria(1.0000),p:Bacteroidetes(1.0000),c:Bacteroidia(1.0000),o:Bacteroidales(1.0000),f:Bacteroidaceae(0.9939),g:Bacteroides(0.9969);
29	OTU29	d:Bacteria(1.0000),p:Firmicutes(1.0000),c:Clostridia(0.9961),o:Clostridiales(0.9970),f:Lachnospiraceae(0.9878),g:Blautia(0.9743);
30	OTU30	d:Bacteria(1.0000),p:Firmicutes(0.9995),c:Clostridia(0.9391),o:Clostridiales(0.8477),f:Lachnospiraceae(0.7302),g:Lachnospiracea_incertae_sedis(0.5751);
31	OTU31	d:Bacteria(1.0000),p:Firmicutes(0.9983),c:Clostridia(0.9931),o:Clostridiales(0.9862),f:Ruminococcaceae(0.9847),g:Clostridium_IV(0.9786);
32	OTU32	d:Bacteria(1.0000),p:Firmicutes(0.9329),c:Clostridia(0.7097),o:Clostridiales(0.3775),f:Clostridiaceae_2(0.1525),g:Alkaliphilus(0.0295);
33	OTU33	d:Bacteria(1.0000),p:Firmicutes(0.9093),c:Clostridia(0.7723),o:Clostridiales(0.4216),f:Clostridiaceae_2(0.1097),g:Alkaliphilus(0.0191);
34	OTU34	d:Bacteria(1.0000),p:Bacteroidetes(1.0000),c:Bacteroidia(1.0000),o:Bacteroidales(1.0000),f:Bacteroidaceae(0.9939),g:Bacteroides(0.9969);
35	OTU35	d:Bacteria(1.0000),p:Bacteroidetes(1.0000),c:Bacteroidia(0.9956),o:Bacteroidales(0.9966),f:Porphyromonadaceae(0.9970),g:Parabacteroides(0.9969);
36	OTU36	d:Bacteria(1.0000),p:Firmicutes(0.9992),c:Erysipelotrichia(0.9595),o:Erysipelotrichales(0.9177),f:Erysipelotrichaceae(0.8861),g:Clostridium_XVIII(0.3760);
37	OTU37	d:Bacteria(1.0000),p:Firmicutes(1.0000),c:Clostridia(0.9950),o:Clostridiales(0.9960),f:Lachnospiraceae(0.9770),g:Blautia(0.9189);
38	OTU38	d:Bacteria(1.0000),p:Firmicutes(0.9989),c:Clostridia(0.9391),o:Clostridiales(0.8477),f:Lachnospiraceae(0.5430),g:Clostridium_XlVa(0.2194);
39	OTU39	d:Bacteria(1.0000),p:Bacteroidetes(0.9999),c:Bacteroidia(0.9943),o:Bacteroidales(0.9954),f:Porphyromonadaceae(0.9908),g:Odoribacter(0.9957);
40	OTU40	d:Bacteria(1.0000),p:Firmicutes(0.9992),c:Clostridia(0.9522),o:Clostridiales(0.8897),f:Ruminococcaceae(0.6928),g:Oscillibacter(0.1672);
41	OTU41	d:Bacteria(1.0000),p:Firmicutes(0.9995),c:Clostridia(0.9926),o:Clostridiales(0.9820),f:Clostridiaceae_1(0.7676),g:Clostridium_sensu_stricto(0.6095);
42	OTU42	d:Bacteria(1.0000),p:Firmicutes(0.9988),c:Clostridia(0.9886),o:Clostridiales(0.9757),f:Peptostreptococcaceae(0.6179),g:Clostridium_XI(0.4282);
43	OTU43	d:Bacteria(1.0000),p:Proteobacteria(1.0000),c:Betaproteobacteria(0.9950),o:Burkholderiales(0.9954),f:Sutterellaceae(0.9878),g:Sutterella(0.9893);
44	OTU44	d:Bacteria(1.0000),p:Firmicutes(0.9994),c:Clostridia(0.9969),o:Clostridiales(0.9981),f:Ruminococcaceae(0.9979),g:Gemmiger(0.8158);
45	OTU45	d:Bacteria(1.0000),p:Firmicutes(0.9914),c:Clostridia(0.8562),o:Clostridiales(0.5540),f:Ruminococcaceae(0.2263),g:Papillibacter(0.0295);
46	OTU46	d:Bacteria(1.0000),p:Bacteroidetes(0.8857),c:Bacteroidia(0.5219),o:Bacteroidales(0.2668),f:Porphyromonadaceae(0.0883),g:Barnesiella(0.0119);
47	OTU47	d:Bacteria(1.0000),p:Firmicutes(0.9802),c:Clostridia(0.8348),o:Clostridiales(0.4658),f:Ruminococcaceae(0.2665),g:Ethanoligenens(0.0191);
48	OTU48	d:Bacteria(1.0000),p:Firmicutes(0.9983),c:Clostridia(0.9924),o:Clostridiales(0.9799),f:Lachnospiraceae(0.9191),g:Anaerostipes(0.8846);
49	OTU49	d:Bacteria(1.0000),p:Firmicutes(0.9802),c:Clostridia(0.7723),o:Clostridiales(0.4216),f:Ruminococcaceae(0.1097),g:Clostridium_IV(0.0191);
50	OTU50	d:Bacteria(1.0000),p:Firmicutes(0.9093),c:Bacilli(0.5219),o:Bacillales(0.2668),f:Paenibacillaceae_1(0.1097),g:Cohnella(0.0191);
51	OTU51	d:Bacteria(1.0000),p:Firmicutes(1.0000),c:Clostridia(0.9952),o:Clostridiales(0.9962),f:Lachnospiraceae(0.9847),g:Ruminococcus2(0.9743);
52	OTU52	d:Bacteria(1.0000),p:Firmicutes(0.9914),c:Clostridia(0.8562),o:Clostridiales(0.5540),f:Ruminococcaceae(0.3068),g:Pseudobacteroides(0.0295);
53	OTU53	d:Bacteria(1.0000),p:Firmicutes(0.9989),c:Clostridia(0.9486),o:Clostridiales(0.8757),f:Lachnospiraceae(0.8051),g:Lachnospiracea_incertae_sedis(0.5751);
54	OTU54	d:Bacteria(1.0000),p:Firmicutes(1.0000),c:Clostridia(0.9958),o:Clostridiales(0.9968),f:Lachnospiraceae(0.9770),g:Blautia(0.9743);
55	OTU55	d:Bacteria(1.0000),p:Firmicutes(0.9994),c:Clostridia(0.9952),o:Clostridiales(0.9962),f:Lachnospiraceae(0.9867),g:Coprococcus(0.9850);
56	OTU56	d:Bacteria(1.0000),p:Firmicutes(0.9993),c:Clostridia(0.9449),o:Clostridiales(0.8617),f:Eubacteriaceae(0.6179),g:Eubacterium(0.4282);
57	OTU57	d:Bacteria(1.0000),p:Proteobacteria(1.0000),c:Betaproteobacteria(0.9950),o:Burkholderiales(0.9960),f:Sutterellaceae(0.9898),g:Sutterella(0.9935);
58	OTU58	d:Bacteria(1.0000),p:Tenericutes(0.2622),c:Mollicutes(0.0888),o:Entomoplasmatales(0.0400),f:Spiroplasmataceae(0.0140),g:Spiroplasma(0.0060);
59	OTU59	d:Bacteria(1.0000),p:Bacteroidetes(0.9998),c:Bacteroidia(0.9952),o:Bacteroidales(0.9962),f:Prevotellaceae(0.9847),g:Paraprevotella(0.9829);
60	OTU60	d:Bacteria(1.0000),p:Firmicutes(0.9987),c:Clostridia(0.9935),o:Clostridiales(0.9904),f:Lachnospiraceae(0.9857),g:Lachnospiracea_incertae_sedis(0.9807);
61	OTU61	d:Bacteria(1.0000),p:Firmicutes(0.9989),c:Clostridia(0.9958),o:Clostridiales(0.9968),f:Peptostreptococcaceae(0.9604),g:Clostridium_XI(0.9743);
62	OTU62	d:Bacteria(1.0000),p:Firmicutes(0.9989),c:Clostridia(0.9486),o:Clostridiales(0.8757),f:Lachnospiraceae(0.6553),g:Clostridium_XlVa(0.3238);
63	OTU63	d:Bacteria(1.0000),p:Firmicutes(0.2622),c:Erysipelotrichia(0.0345),o:Erysipelotrichales(0.0136),f:Erysipelotrichaceae(0.0061),g:Holdemania(0.0043);
64	OTU64	d:Bacteria(1.0000),p:Firmicutes(0.9987),c:Clostridia(0.9924),o:Clostridiales(0.9799),f:Ruminococcaceae(0.9687),g:Gemmiger(0.3238);
65	OTU65	d:Bacteria(1.0000),p:Firmicutes(0.9983),c:Clostridia(0.9933),o:Clostridiales(0.9883),f:Lachnospiraceae(0.9770),g:Coprococcus(0.9701);
66	OTU66	d:Bacteria(0.9753),p:Bacteroidetes(0.5785),c:Bacteroidia(0.0315),o:Bacteroidales(0.0123),f:Prolixibacteraceae(0.0042),g:Prolixibacter(0.0034);
67	OTU67	d:Bacteria(1.0000),p:Firmicutes(0.9994),c:Negativicutes(0.9958),o:Selenomonadales(0.9968),f:Acidaminococcaceae(0.9939),g:Phascolarctobacterium(0.9829);
68	OTU68	d:Bacteria(1.0000),p:Firmicutes(0.9986),c:Clostridia(0.9777),o:Clostridiales(0.9693),f:Lachnospiraceae(0.8425),g:Lachnospiracea_incertae_sedis(0.5751);
69	OTU69	d:Bacteria(1.0000),p:Firmicutes(0.9991),c:Clostridia(0.9963),o:Clostridiales(0.9970),f:Ruminococcaceae(0.9970),g:Ruminococcus(0.9970);
70	OTU70	d:Bacteria(1.0000),p:Firmicutes(0.9093),c:Clostridia(0.7723),o:Clostridiales(0.4216),f:Lachnospiraceae(0.1097),g:Coprococcus(0.0191);
71	OTU71	d:Bacteria(1.0000),p:Firmicutes(0.9987),c:Negativicutes(0.9941),o:Selenomonadales(0.9952),f:Veillonellaceae(0.9898),g:Mitsuokella(0.9189);
72	OTU72	d:Bacteria(1.0000),p:Firmicutes(0.9999),c:Clostridia(0.9995),o:Clostridiales(0.9996),f:Clostridiaceae_1(0.9857),g:Clostridium_sensu_stricto(0.9722);
73	OTU73	d:Bacteria(1.0000),p:Bacteroidetes(0.9994),c:Bacteroidia(0.9956),o:Bacteroidales(0.9966),f:Rikenellaceae(0.9970),g:Alistipes(0.9972);
74	OTU74	d:Bacteria(1.0000),p:Firmicutes(0.9938),c:Clostridia(0.9115),o:Clostridiales(0.8057),f:Ruminococcaceae(0.4677),g:Sporobacter(0.0637);
75	OTU75	d:Bacteria(1.0000),p:Firmicutes(0.9566),c:Clostridia(0.8348),o:Clostridiales(0.4658),f:Clostridiaceae_2(0.1525),g:Alkaliphilus(0.0295);
76	OTU76	d:Bacteria(1.0000),p:Firmicutes(0.9999),c:Clostridia(0.9941),o:Clostridiales(0.9952),f:Lachnospiraceae(0.9357),g:Dorea(0.8846);
77	OTU77	d:Bacteria(1.0000),p:Firmicutes(0.9991),c:Clostridia(0.9559),o:Clostridiales(0.9037),f:Lachnospiraceae(0.6928),g:Clostridium_XlVa(0.3760);
78	OTU78	d:Bacteria(1.0000),p:Firmicutes(0.9990),c:Clostridia(0.9937),o:Clostridiales(0.9926),f:Lachnospiraceae(0.9857),g:Coprococcus(0.9829);
79	OTU79	d:Bacteria(1.0000),p:Firmicutes(1.0000),c:Clostridia(0.9961),o:Clostridiales(0.9970),f:Lachnospiraceae(0.9867),g:Blautia(0.9765);
80	OTU80	d:Bacteria(1.0000),p:Firmicutes(0.9962),c:Clostridia(0.6471),o:Clostridiales(0.3394),f:Lachnospiraceae(0.1861),g:Clostridium_XlVa(0.0409);
81	OTU81	d:Bacteria(1.0000),p:Proteobacteria(1.0000),c:Gammaproteobacteria(0.9952),o:Enterobacteriales(0.9841),f:Enterobacteriaceae(0.9837),g:Escherichia/Shigella(0.8502);
82	OTU82	d:Bacteria(1.0000),p:Firmicutes(0.9992),c:Clostridia(0.9299),o:Clostridiales(0.8337),f:Ruminococcaceae(0.6928),g:Clostridium_IV(0.4282);
83	OTU83	d:Bacteria(1.0000),p:Firmicutes(0.9970),c:Clostridia(0.9299),o:Clostridiales(0.8337),f:Ruminococcaceae(0.3872),g:Clostridium_III(0.1150);
84	OTU84	d:Bacteria(1.0000),p:Firmicutes(0.9986),c:Clostridia(0.9926),o:Clostridiales(0.9820),f:Eubacteriaceae(0.9357),g:Eubacterium(0.9533);
85	OTU85	d:Bacteria(1.0000),p:Actinobacteria(0.9985),c:Actinobacteria(0.9943),o:Coriobacteriales(0.9954),f:Coriobacteriaceae(0.9908),g:Collinsella(0.9722);
86	OTU86	d:Archaea(1.0000),p:Euryarchaeota(1.0000),c:Methanobacteria(1.0000),o:Methanobacteriales(1.0000),f:Methanobacteriaceae(1.0000),g:Methanobrevibacter(0.9969);
87	OTU87	d:Bacteria(1.0000),p:Firmicutes(0.9995),c:Clostridia(0.9922),o:Clostridiales(0.9778),f:Lachnospiraceae(0.8051),g:Ruminococcus2(0.5327);
88	OTU88	d:Bacteria(1.0000),p:Firmicutes(0.9566),c:Clostridia(0.8470),o:Clostridiales(0.5099),f:Ruminococcaceae(0.2263),g:Clostridium_IV(0.0167);
89	OTU89	d:Bacteria(1.0000),p:Firmicutes(1.0000),c:Clostridia(0.9954),o:Clostridiales(0.9964),f:Lachnospiraceae(0.9770),g:Ruminococcus2(0.9722);
90	OTU90	d:Bacteria(1.0000),p:Proteobacteria(0.9994),c:Deltaproteobacteria(0.9961),o:Desulfovibrionales(0.9970),f:Desulfovibrionaceae(0.9950),g:Bilophila(0.9914);
91	OTU91	d:Bacteria(1.0000),p:Firmicutes(0.9991),c:Clostridia(0.9023),o:Clostridiales(0.7746),f:Lachnospiraceae(0.5804),g:Clostridium_XlVa(0.2194);
92	OTU92	d:Bacteria(1.0000),p:Firmicutes(0.9994),c:Clostridia(0.9704),o:Clostridiales(0.9597),f:Lachnospiraceae(0.8051),g:Clostridium_XlVa(0.6095);
93	OTU93	d:Bacteria(1.0000),p:Actinobacteria(0.9922),c:Actinobacteria(0.8562),o:Coriobacteriales(0.5540),f:Coriobacteriaceae(0.3872),g:Adlercreutzia(0.0215);
94	OTU94	d:Bacteria(1.0000),p:Firmicutes(0.9989),c:Clostridia(0.9668),o:Clostridiales(0.9457),f:Lachnospiraceae(0.5430),g:Lachnobacterium(0.3238);
95	OTU95	d:Bacteria(1.0000),p:Firmicutes(0.9993),c:Clostridia(0.9391),o:Clostridiales(0.8477),f:Lachnospiraceae(0.5055),g:Clostridium_XlVa(0.0865);
96	OTU96	d:Bacteria(1.0000),p:Firmicutes(0.4731),c:Clostridia(0.2113),o:Clostridiales(0.0945),f:Clostridiales_Incertae_Sedis_XII(0.0296),g:Guggenheimella(0.0094);
97	OTU97	d:Bacteria(1.0000),p:Firmicutes(0.9986),c:Clostridia(0.9948),o:Clostridiales(0.9958),f:Peptostreptococcaceae(0.9687),g:Clostridium_XI(0.9765);
98	OTU98	d:Bacteria(1.0000),p:Firmicutes(0.9985),c:Clostridia(0.9933),o:Clostridiales(0.9883),f:Eubacteriaceae(0.7302),g:Eubacterium(0.5751);
99	OTU99	d:Bacteria(1.0000),p:Firmicutes(0.3677),c:Clostridia(0.1500),o:Clostridiales(0.0673),f:Clostridiaceae_3(0.0218),g:Brassicibacter(0.0077);
100	OTU100	d:Bacteria(1.0000),p:Bacteroidetes(1.0000),c:Bacteroidia(1.0000),o:Bacteroidales(1.0000),f:Bacteroidaceae(0.9878),g:Bacteroides(0.9893);
101	OTU101	d:Bacteria(1.0000),p:Firmicutes(0.9914),c:Clostridia(0.8746),o:Clostridiales(0.5099),f:Ruminococcaceae(0.1525),g:Intestinimonas(0.0295);
102	OTU102	d:Bacteria(1.0000),p:Firmicutes(0.9990),c:Clostridia(0.9522),o:Clostridiales(0.8897),f:Lachnospiraceae(0.5430),g:Roseburia(0.2194);
103	OTU103	d:Bacteria(1.0000),p:Bacteroidetes(0.9985),c:Bacteroidia(0.9704),o:Bacteroidales(0.9597),f:Rikenellaceae(0.9109),g:Alistipes(0.8502);
104	OTU104	d:Bacteria(1.0000),p:Firmicutes(0.9986),c:Erysipelotrichia(0.9922),o:Erysipelotrichales(0.9778),f:Erysipelotrichaceae(0.9604),g:Turicibacter(0.9743);
105	OTU105	d:Bacteria(1.0000),p:Proteobacteria(1.0000),c:Gammaproteobacteria(0.9958),o:Pasteurellales(0.9962),f:Pasteurellaceae(0.9950),g:Haemophilus(0.8158);
106	OTU106	d:Bacteria(1.0000),p:Firmicutes(0.7911),c:Clostridia(0.4593),o:Clostridiales(0.2305),f:Clostridiaceae_4(0.0296),g:Thermotalea(0.0094);
107	OTU107	d:Bacteria(1.0000),p:Bacteroidetes(0.9999),c:Bacteroidia(0.9986),o:Bacteroidales(0.9992),f:Porphyromonadaceae(0.9990),g:Butyricimonas(0.9990);
108	OTU108	d:Bacteria(1.0000),p:Firmicutes(0.2622),c:Clostridia(0.0888),o:Clostridiales(0.0400),f:Clostridiales_Incertae_Sedis_XII(0.0140),g:Guggenheimella(0.0060);
109	OTU109	d:Bacteria(1.0000),p:Bacteroidetes(0.9984),c:Bacteroidia(0.9486),o:Bacteroidales(0.8757),f:Porphyromonadaceae(0.8051),g:Odoribacter(0.6438);
110	OTU110	d:Bacteria(1.0000),p:Firmicutes(0.9986),c:Clostridia(0.9668),o:Clostridiales(0.9457),f:Ruminococcaceae(0.9026),g:Faecalibacterium(0.1672);
111	OTU111	d:Bacteria(1.0000),p:Firmicutes(0.9988),c:Clostridia(0.9299),o:Clostridiales(0.8337),f:Clostridiaceae_1(0.4677),g:Anaerosporobacter(0.2194);
112	OTU112	d:Bacteria(1.0000),p:Firmicutes(0.9954),c:Clostridia(0.9115),o:Clostridiales(0.8057),f:Eubacteriaceae(0.2665),g:Eubacterium(0.0637);
113	OTU113	d:Bacteria(1.0000),p:Bacteroidetes(0.9995),c:Bacteroidia(0.9961),o:Bacteroidales(0.9970),f:Porphyromonadaceae(0.9973),g:Barnesiella(0.9967);
114	OTU114	d:Bacteria(1.0000),p:Firmicutes(0.9991),c:Clostridia(0.9704),o:Clostridiales(0.9597),f:Ruminococcaceae(0.8778),g:Oscillibacter(0.5327);
115	OTU115	d:Bacteria(1.0000),p:Firmicutes(0.9990),c:Clostridia(0.9741),o:Clostridiales(0.9672),f:Ruminococcaceae(0.8943),g:Clostridium_IV(0.4804);
116	OTU116	d:Bacteria(1.0000),p:Firmicutes(0.9988),c:Clostridia(0.9777),o:Clostridiales(0.9693),f:Ruminococcaceae(0.9109),g:Ruminococcus(0.5327);
117	OTU117	d:Bacteria(1.0000),p:Verrucomicrobia(0.9996),c:Verrucomicrobiae(0.9971),o:Verrucomicrobiales(0.9983),f:Verrucomicrobiaceae(0.9975),g:Akkermansia(0.9976);
118	OTU118	d:Bacteria(1.0000),p:Firmicutes(0.9914),c:Erysipelotrichia(0.8838),o:Erysipelotrichales(0.6864),f:Erysipelotrichaceae(0.5055),g:Erysipelotrichaceae_incertae_sedis(0.2716);
119	OTU119	d:Bacteria(1.0000),p:Firmicutes(0.9987),c:Clostridia(0.9922),o:Clostridiales(0.9778),f:Ruminococcaceae(0.9357),g:Oscillibacter(0.7470);
120	OTU120	d:Bacteria(1.0000),p:Proteobacteria(1.0000),c:Betaproteobacteria(0.9950),o:Burkholderiales(0.9799),f:Oxalobacteraceae(0.9357),g:Oxalobacter(0.8158);
121	OTU121	d:Bacteria(1.0000),p:Firmicutes(0.9987),c:Clostridia(0.9922),o:Clostridiales(0.9778),f:Lachnospiraceae(0.9191),g:Clostridium_XlVb(0.7126);
122	OTU122	d:Bacteria(1.0000),p:Firmicutes(0.9992),c:Negativicutes(0.9954),o:Selenomonadales(0.9964),f:Veillonellaceae(0.9960),g:Allisonella(0.9807);
123	OTU123	d:Bacteria(1.0000),p:Firmicutes(0.9989),c:Clostridia(0.9391),o:Clostridiales(0.8477),f:Lachnospiraceae(0.5804),g:Blautia(0.3238);
124	OTU124	d:Bacteria(1.0000),p:Firmicutes(1.0000),c:Bacilli(1.0000),o:Lactobacillales(0.9966),f:Streptococcaceae(0.9908),g:Streptococcus(0.9957);
125	OTU125	d:Bacteria(1.0000),p:Firmicutes(0.9990),c:Clostridia(0.9522),o:Clostridiales(0.8897),f:Lachnospiraceae(0.6179),g:Lachnospiracea_incertae_sedis(0.2716);
126	OTU126	d:Bacteria(1.0000),p:Firmicutes(0.9970),c:Clostridia(0.9115),o:Clostridiales(0.8057),f:Ruminococcaceae(0.5055),g:Intestinimonas(0.0637);
127	OTU127	d:Bacteria(1.0000),p:Firmicutes(0.5785),c:Clostridia(0.2725),o:Clostridiales(0.1218),f:Ruminococcaceae(0.0296),g:Ruminococcus(0.0077);
128	OTU128	d:Bacteria(1.0000),p:Firmicutes(0.9986),c:Clostridia(0.9741),o:Clostridiales(0.9672),f:Lachnospiraceae(0.8051),g:Clostridium_XlVa(0.6438);
129	OTU129	d:Bacteria(1.0000),p:Bacteroidetes(0.7674),c:Bacteroidia(0.1500),o:Bacteroidales(0.0673),f:Porphyromonadaceae(0.0218),g:Parabacteroides(0.0043);
130	OTU130	d:Bacteria(1.0000),p:Firmicutes(0.9993),c:Clostridia(0.9486),o:Clostridiales(0.8757),f:Ruminococcaceae(0.6928),g:Clostridium_IV(0.0751);
131	OTU131	d:Bacteria(1.0000),p:Proteobacteria(0.9996),c:Betaproteobacteria(0.9964),o:Burkholderiales(0.9958),f:Sutterellaceae(0.9908),g:Parasutterella(0.9957);
132	OTU132	d:Bacteria(1.0000),p:Firmicutes(0.9922),c:Clostridia(0.8931),o:Clostridiales(0.7305),f:Ruminococcaceae(0.4275),g:Clostridium_IV(0.0295);
133	OTU133	d:Bacteria(1.0000),p:Firmicutes(0.9989),c:Clostridia(0.9631),o:Clostridiales(0.9317),f:Lachnospiraceae(0.6553),g:Blautia(0.2716);
134	OTU134	d:Bacteria(1.0000),p:Tenericutes(0.9093),c:Mollicutes(0.7723),o:Acholeplasmatales(0.3775),f:Acholeplasmataceae(0.2263),g:Acholeplasma(0.0523);
135	OTU135	d:Bacteria(1.0000),p:Firmicutes(0.8147),c:Clostridia(0.5219),o:Clostridiales(0.1579),f:Ruminococcaceae(0.0668),g:Intestinimonas(0.0119);
136	OTU136	d:Bacteria(1.0000),p:Bacteroidetes(1.0000),c:Bacteroidia(1.0000),o:Bacteroidales(1.0000),f:Bacteroidaceae(0.9867),g:Bacteroides(0.9871);
137	OTU137	d:Bacteria(1.0000),p:Firmicutes(0.8620),c:Clostridia(0.6471),o:Clostridiales(0.3031),f:Ruminococcaceae(0.1097),g:Oscillibacter(0.0143);
138	OTU138	d:Bacteria(1.0000),p:Firmicutes(0.9991),c:Clostridia(0.9631),o:Clostridiales(0.9317),f:Ruminococcaceae(0.8051),g:Acetivibrio(0.2194);
139	OTU139	d:Bacteria(1.0000),p:Firmicutes(0.9802),c:Clostridia(0.8470),o:Clostridiales(0.5099),f:Clostridiaceae_1(0.1861),g:Clostridium_sensu_stricto(0.0409);
140	OTU140	d:Bacteria(1.0000),p:Firmicutes(0.8620),c:Bacilli(0.3967),o:Bacillales(0.1942),f:Paenibacillaceae_1(0.0883),g:Paenibacillus(0.0167);
141	OTU141	d:Bacteria(1.0000),p:Firmicutes(0.9914),c:Clostridia(0.7723),o:Clostridiales(0.4216),f:Ruminococcaceae(0.2665),g:Clostridium_III(0.0637);
142	OTU142	d:Bacteria(1.0000),p:Firmicutes(0.9998),c:Clostridia(0.9933),o:Clostridiales(0.9883),f:Lachnospiraceae(0.9109),g:Blautia(0.6438);
143	OTU143	d:Bacteria(1.0000),p:Firmicutes(0.9987),c:Clostridia(0.9486),o:Clostridiales(0.8757),f:Clostridiaceae_1(0.6928),g:Anaerosporobacter(0.5327);
144	OTU144	d:Bacteria(1.0000),p:Firmicutes(0.9988),c:Clostridia(0.9704),o:Clostridiales(0.9597),f:Ruminococcaceae(0.9109),g:Clostridium_IV(0.4282);
145	OTU145	d:Bacteria(1.0000),p:Firmicutes(0.9907),c:Clostridia(0.8470),o:Clostridiales(0.5099),f:Clostridiaceae_4(0.1311),g:Thermotalea(0.0215);
146	OTU146	d:Bacteria(1.0000),p:Firmicutes(0.9987),c:Clostridia(0.9935),o:Clostridiales(0.9904),f:Lachnospiraceae(0.9837),g:Lachnospiracea_incertae_sedis(0.9765);
147	OTU147	d:Bacteria(1.0000),p:Firmicutes(0.9954),c:Clostridia(0.9115),o:Clostridiales(0.8057),f:Clostridiales_Incertae_Sedis_XIII(0.4677),g:Anaerovorax(0.2194);
148	OTU148	d:Bacteria(1.0000),p:Firmicutes(0.9991),c:Clostridia(0.9668),o:Clostridiales(0.9457),f:Ruminococcaceae(0.4677),g:Butyricicoccus(0.2194);
149	OTU149	d:Bacteria(1.0000),p:Firmicutes(0.9329),c:Clostridia(0.7097),o:Clostridiales(0.3775),f:Clostridiaceae_2(0.1311),g:Alkaliphilus(0.0215);
150	OTU150	d:Bacteria(1.0000),p:Firmicutes(0.9914),c:Erysipelotrichia(0.8838),o:Erysipelotrichales(0.6864),f:Erysipelotrichaceae(0.5055),g:Erysipelotrichaceae_incertae_sedis(0.2716);
151	OTU151	d:Bacteria(1.0000),p:Firmicutes(0.9998),c:Clostridia(0.9814),o:Clostridiales(0.9715),f:Lachnospiraceae(0.9026),g:Clostridium_XlVa(0.8158);
152	OTU152	d:Bacteria(1.0000),p:Firmicutes(0.9990),c:Clostridia(0.9115),o:Clostridiales(0.8057),f:Clostridiaceae_1(0.4677),g:Anaerosporobacter(0.2194);
153	OTU153	d:Bacteria(1.0000),p:Firmicutes(0.9996),c:Clostridia(0.9935),o:Clostridiales(0.9883),f:Ruminococcaceae(0.9604),g:Clostridium_IV(0.4804);
154	OTU154	d:Bacteria(1.0000),p:Firmicutes(0.9986),c:Clostridia(0.9886),o:Clostridiales(0.9757),f:Lachnospiraceae(0.8425),g:Blautia(0.4282);
155	OTU155	d:Bacteria(1.0000),p:Firmicutes(0.8384),c:Clostridia(0.3342),o:Clostridiales(0.1579),f:Eubacteriaceae(0.0668),g:Alkalibaculum(0.0143);
156	OTU156	d:Bacteria(1.0000),p:Firmicutes(0.9986),c:Clostridia(0.9850),o:Clostridiales(0.9736),f:Lachnospiraceae(0.8051),g:Roseburia(0.5751);
157	OTU157	d:Bacteria(1.0000),p:Firmicutes(0.9802),c:Clostridia(0.8470),o:Clostridiales(0.5099),f:Clostridiales_Incertae_Sedis_XIII(0.1861),g:Anaerovorax(0.0409);
158	OTU158	d:Bacteria(1.0000),p:Firmicutes(0.9990),c:Clostridia(0.9559),o:Clostridiales(0.9037),f:Lachnospiraceae(0.6928),g:Blautia(0.2716);
159	OTU159	d:Bacteria(1.0000),p:Firmicutes(0.9989),c:Clostridia(0.9595),o:Clostridiales(0.9177),f:Lachnospiraceae(0.6553),g:Clostridium_XlVa(0.3238);
160	OTU160	d:Bacteria(1.0000),p:Firmicutes(0.9991),c:Clostridia(0.9391),o:Clostridiales(0.8477),f:Lachnospiraceae(0.5055),g:Clostridium_XlVa(0.1672);
161	OTU161	d:Bacteria(1.0000),p:Firmicutes(0.9993),c:Clostridia(0.9486),o:Clostridiales(0.8757),f:Ruminococcaceae(0.6179),g:Sporobacter(0.1672);
162	OTU162	d:Bacteria(0.8631),p:Tenericutes(0.1203),c:Mollicutes(0.0255),o:Entomoplasmatales(0.0099),f:Spiroplasmataceae(0.0031),g:Spiroplasma(0.0027);
163	OTU163	d:Bacteria(1.0000),p:Firmicutes(0.9986),c:Clostridia(0.9926),o:Clostridiales(0.9778),f:Ruminococcaceae(0.9026),g:Intestinimonas(0.6095);
164	OTU164	d:Bacteria(1.0000),p:Firmicutes(0.4731),c:Erysipelotrichia(0.1500),o:Erysipelotrichales(0.0673),f:Erysipelotrichaceae(0.0218),g:Clostridium_XVIII(0.0077);
165	OTU165	d:Bacteria(1.0000),p:Firmicutes(0.9998),c:Bacilli(0.9522),o:Lactobacillales(0.8897),f:Lactobacillaceae(0.8425),g:Lactobacillus(0.6782);
166	OTU166	d:Bacteria(1.0000),p:Firmicutes(0.9093),c:Clostridia(0.7723),o:Clostridiales(0.3394),f:Ruminococcaceae(0.1311),g:Intestinimonas(0.0143);
167	OTU167	d:Bacteria(0.0015),p:Actinobacteria(0.0000),c:Actinobacteria(0.0000),o:Actinomycetales(0.0000),f:Microbacteriaceae(0.0000),g:Leifsonia(0.0000);
168	OTU168	d:Bacteria(1.0000),p:Firmicutes(0.9922),c:Clostridia(0.8838),o:Clostridiales(0.6422),f:Gracilibacteraceae(0.3068),g:Lutispora(0.0751);
169	OTU169	d:Bacteria(1.0000),p:Bacteroidetes(0.9970),c:Bacteroidia(0.8746),o:Bacteroidales(0.6422),f:Porphyromonadaceae(0.4275),g:Coprobacter(0.0295);
170	OTU170	d:Bacteria(1.0000),p:Firmicutes(0.8384),c:Clostridia(0.5845),o:Clostridiales(0.3031),f:Ruminococcaceae(0.0883),g:Intestinimonas(0.0167);
171	OTU171	d:Bacteria(1.0000),p:Firmicutes(0.9989),c:Clostridia(0.9704),o:Clostridiales(0.9597),f:Ruminococcaceae(0.8861),g:Ruminococcus(0.6438);
172	OTU172	d:Bacteria(1.0000),p:Firmicutes(0.9802),c:Clostridia(0.8470),o:Clostridiales(0.5099),f:Eubacteriaceae(0.1861),g:Eubacterium(0.0409);
173	OTU173	d:Bacteria(1.0000),p:Firmicutes(0.9991),c:Clostridia(0.9631),o:Clostridiales(0.9317),f:Ruminococcaceae(0.8778),g:Oscillibacter(0.4804);
174	OTU174	d:Bacteria(1.0000),p:Actinobacteria(0.9994),c:Actinobacteria(0.9963),o:Coriobacteriales(0.9973),f:Coriobacteriaceae(0.9974),g:Slackia(0.9972);
175	OTU175	d:Bacteria(1.0000),p:Bacteroidetes(0.9998),c:Bacteroidia(0.9978),o:Bacteroidales(0.9988),f:Prevotellaceae(0.9837),g:Prevotella(0.9807);
176	OTU176	d:Bacteria(1.0000),p:Firmicutes(0.8384),c:Clostridia(0.5845),o:Clostridiales(0.3031),f:Ruminococcaceae(0.1311),g:Ruminococcus(0.0191);
177	OTU177	d:Bacteria(1.0000),p:Actinobacteria(0.9938),c:Actinobacteria(0.9115),o:Coriobacteriales(0.7746),f:Coriobacteriaceae(0.5804),g:Olsenella(0.0637);
178	OTU178	d:Bacteria(1.0000),p:Firmicutes(0.9938),c:Clostridia(0.8931),o:Clostridiales(0.7305),f:Clostridiales_Incertae_Sedis_XIII(0.3068),g:Mogibacterium(0.0751);
179	OTU179	d:Bacteria(1.0000),p:Firmicutes(0.9093),c:Clostridia(0.6471),o:Clostridiales(0.3394),f:Gracilibacteraceae(0.1311),g:Lutispora(0.0215);
180	OTU180	d:Bacteria(1.0000),p:Firmicutes(0.9994),c:Clostridia(0.9926),o:Clostridiales(0.9820),f:Clostridiaceae_1(0.8051),g:Clostridium_sensu_stricto(0.6438);
181	OTU181	d:Bacteria(1.0000),p:Firmicutes(0.8147),c:Clostridia(0.5219),o:Clostridiales(0.2305),f:Ruminococcaceae(0.0668),g:Clostridium_IV(0.0119);
182	OTU182	d:Bacteria(1.0000),p:Firmicutes(0.9993),c:Clostridia(0.9950),o:Clostridiales(0.9960),f:Lachnospiraceae(0.9857),g:Lachnospiracea_incertae_sedis(0.9743);
183	OTU183	d:Bacteria(1.0000),p:Firmicutes(0.9907),c:Clostridia(0.8562),o:Clostridiales(0.5540),f:Clostridiaceae_4(0.1525),g:Geosporobacter(0.0215);
184	OTU184	d:Bacteria(1.0000),p:Bacteroidetes(0.9998),c:Bacteroidia(0.9954),o:Bacteroidales(0.9964),f:Prevotellaceae(0.9878),g:Paraprevotella(0.9871);
185	OTU185	d:Bacteria(1.0000),p:Bacteroidetes(0.9998),c:Bacteroidia(0.9935),o:Bacteroidales(0.9904),f:Rikenellaceae(0.9867),g:Alistipes(0.9850);
186	OTU186	d:Bacteria(1.0000),p:Bacteroidetes(0.9985),c:Bacteroidia(0.9850),o:Bacteroidales(0.9736),f:Rikenellaceae(0.9274),g:Alistipes(0.8846);
187	OTU187	d:Bacteria(1.0000),p:Bacteroidetes(0.9997),c:Bacteroidia(0.9946),o:Bacteroidales(0.9956),f:Prevotellaceae(0.9770),g:Prevotella(0.9786);
188	OTU188	d:Bacteria(1.0000),p:Firmicutes(0.8384),c:Clostridia(0.5219),o:Clostridiales(0.2668),f:Ruminococcaceae(0.0296),g:Clostridium_III(0.0094);
189	OTU189	d:Bacteria(1.0000),p:Firmicutes(0.9978),c:Clostridia(0.9391),o:Clostridiales(0.8477),f:Ruminococcaceae(0.5804),g:Clostridium_III(0.1150);
190	OTU190	d:Bacteria(1.0000),p:Actinobacteria(0.9954),c:Actinobacteria(0.9023),o:Coriobacteriales(0.7746),f:Coriobacteriaceae(0.5804),g:Enterorhabdus(0.0637);
191	OTU191	d:Bacteria(1.0000),p:Firmicutes(0.9093),c:Clostridia(0.7723),o:Clostridiales(0.4216),f:Clostridiaceae_4(0.1097),g:Thermotalea(0.0167);
192	OTU192	d:Bacteria(1.0000),p:Firmicutes(0.9997),c:Clostridia(0.9926),o:Clostridiales(0.9820),f:Lachnospiraceae(0.8943),g:Blautia(0.5327);
193	OTU193	d:Bacteria(1.0000),p:Firmicutes(0.9988),c:Clostridia(0.9886),o:Clostridiales(0.9715),f:Ruminococcaceae(0.8943),g:Intestinimonas(0.4804);
194	OTU194	d:Bacteria(1.0000),p:Firmicutes(0.9992),c:Clostridia(0.9777),o:Clostridiales(0.9693),f:Lachnospiraceae(0.8778),g:Fusicatenibacter(0.4804);
195	OTU195	d:Bacteria(1.0000),p:Firmicutes(0.8857),c:Clostridia(0.7097),o:Clostridiales(0.3031),f:Ruminococcaceae(0.0883),g:Intestinimonas(0.0143);
196	OTU196	d:Bacteria(1.0000),p:Firmicutes(0.9978),c:Clostridia(0.9299),o:Clostridiales(0.8337),f:Ruminococcaceae(0.6179),g:Sporobacter(0.1150);
197	OTU197	d:Bacteria(1.0000),p:Firmicutes(0.9962),c:Clostridia(0.8931),o:Clostridiales(0.7305),f:Eubacteriaceae(0.3470),g:Eubacterium(0.0865);
198	OTU198	d:Bacteria(1.0000),p:Firmicutes(0.9989),c:Clostridia(0.9595),o:Clostridiales(0.9177),f:Lachnospiraceae(0.5430),g:Roseburia(0.3238);
199	OTU199	d:Bacteria(1.0000),p:Firmicutes(0.9329),c:Clostridia(0.7097),o:Clostridiales(0.3775),f:Clostridiales_Incertae_Sedis_XII(0.1861),g:Acidaminobacter(0.0409);
200	OTU200	d:Bacteria(1.0000),p:Firmicutes(0.9988),c:Clostridia(0.9595),o:Clostridiales(0.9177),f:Lachnospiraceae(0.5804),g:Lactonifactor(0.3238);
201	OTU201	d:Bacteria(1.0000),p:Bacteroidetes(0.9984),c:Bacteroidia(0.9449),o:Bacteroidales(0.8617),f:Porphyromonadaceae(0.7676),g:Barnesiella(0.0751);
202	OTU202	d:Bacteria(1.0000),p:Firmicutes(1.0000),c:Negativicutes(0.9956),o:Selenomonadales(0.9966),f:Veillonellaceae(0.9970),g:Veillonella(0.9871);
203	OTU203	d:Bacteria(1.0000),p:Firmicutes(0.9954),c:Clostridia(0.8931),o:Clostridiales(0.7305),f:Eubacteriaceae(0.2665),g:Eubacterium(0.0637);
204	OTU204	d:Bacteria(1.0000),p:Tenericutes(0.2622),c:Mollicutes(0.0888),o:Acholeplasmatales(0.0400),f:Acholeplasmataceae(0.0140),g:Acholeplasma(0.0060);
205	OTU205	d:Bacteria(1.0000),p:Firmicutes(0.9989),c:Clostridia(0.9741),o:Clostridiales(0.9672),f:Lachnospiraceae(0.8861),g:Clostridium_XlVb(0.7126);
206	OTU206	d:Bacteria(1.0000),p:Bacteroidetes(0.9998),c:Bacteroidia(0.9968),o:Bacteroidales(0.9979),f:Porphyromonadaceae(0.9975),g:Coprobacter(0.9970);
207	OTU207	d:Bacteria(1.0000),p:Firmicutes(0.9996),c:Clostridia(0.9974),o:Clostridiales(0.9862),f:Ruminococcaceae(0.9604),g:Clostridium_IV(0.4804);
208	OTU208	d:Bacteria(1.0000),p:Firmicutes(0.9992),c:Clostridia(0.9522),o:Clostridiales(0.8897),f:Ruminococcaceae(0.6553),g:Sporobacter(0.2194);
209	OTU209	d:Bacteria(1.0000),p:Firmicutes(0.9998),c:Clostridia(0.9922),o:Clostridiales(0.9778),f:Lachnospiraceae(0.8943),g:Clostridium_XlVa(0.6095);
210	OTU210	d:Bacteria(1.0000),p:Firmicutes(0.9991),c:Clostridia(0.9522),o:Clostridiales(0.8897),f:Ruminococcaceae(0.7302),g:Clostridium_III(0.3238);
211	OTU211	d:Bacteria(1.0000),p:Firmicutes(0.9994),c:Clostridia(0.9964),o:Clostridiales(0.9975),f:Lachnospiraceae(0.9975),g:Howardella(0.9973);
212	OTU212	d:Bacteria(1.0000),p:Firmicutes(0.9329),c:Clostridia(0.6471),o:Clostridiales(0.3031),f:Ruminococcaceae(0.1525),g:Clostridium_III(0.0295);
213	OTU213	d:Bacteria(1.0000),p:Firmicutes(0.9990),c:Clostridia(0.9486),o:Clostridiales(0.8757),f:Lachnospiraceae(0.5430),g:Lactonifactor(0.2194);
214	OTU214	d:Bacteria(1.0000),p:Bacteroidetes(0.6840),c:Flavobacteriia(0.0345),o:Flavobacteriales(0.0136),f:Cryomorphaceae(0.0061),g:Brumimicrobium(0.0043);
215	OTU215	d:Bacteria(1.0000),p:Firmicutes(0.9914),c:Clostridia(0.8838),o:Clostridiales(0.6864),f:Ruminococcaceae(0.3470),g:Clostridium_IV(0.0215);
216	OTU216	d:Bacteria(1.0000),p:Bacteroidetes(0.9999),c:Bacteroidia(0.9993),o:Bacteroidales(0.9996),f:Bacteroidaceae(0.9898),g:Bacteroides(0.9935);
217	OTU217	d:Bacteria(1.0000),p:Firmicutes(0.9986),c:Clostridia(0.9922),o:Clostridiales(0.9778),f:Lachnospiraceae(0.9026),g:Clostridium_XlVb(0.5327);
218	OTU218	d:Bacteria(1.0000),p:Firmicutes(0.6840),c:Clostridia(0.2725),o:Clostridiales(0.1218),f:Peptostreptococcaceae(0.0140),g:Filifactor(0.0060);
219	OTU219	d:Bacteria(1.0000),p:Bacteroidetes(0.9987),c:Bacteroidia(0.9954),o:Bacteroidales(0.9964),f:Bacteroidaceae(0.6928),g:Bacteroides(0.5327);
220	OTU220	d:Bacteria(1.0000),p:Firmicutes(0.9986),c:Clostridia(0.9922),o:Clostridiales(0.9778),f:Ruminococcaceae(0.9439),g:Oscillibacter(0.7470);
221	OTU221	d:Bacteria(1.0000),p:Lentisphaerae(0.4731),c:Lentisphaeria(0.0345),o:Victivallales(0.0136),f:Victivallaceae(0.0061),g:Victivallis(0.0043);
222	OTU222	d:Bacteria(1.0000),p:Lentisphaerae(0.9998),c:Lentisphaeria(0.9979),o:Victivallales(0.9988),f:Victivallaceae(0.9985),g:Victivallis(0.9986);
223	OTU223	d:Bacteria(1.0000),p:Firmicutes(0.9899),c:Clostridia(0.8654),o:Clostridiales(0.5981),f:Ruminococcaceae(0.3068),g:Ruminococcus(0.0409);
224	OTU224	d:Bacteria(1.0000),p:Bacteroidetes(0.9988),c:Bacteroidia(0.9946),o:Bacteroidales(0.9956),f:Porphyromonadaceae(0.9908),g:Butyricimonas(0.9914);
225	OTU225	d:Bacteria(1.0000),p:Firmicutes(0.9990),c:Clostridia(0.9704),o:Clostridiales(0.9597),f:Peptococcaceae_1(0.8425),g:Peptococcus(0.6782);
226	OTU226	d:Bacteria(1.0000),p:Firmicutes(0.7674),c:Bacilli(0.2725),o:Lactobacillales(0.1218),f:Lactobacillaceae(0.0454),g:Lactobacillus(0.0119);
227	OTU227	d:Bacteria(1.0000),p:Firmicutes(0.6840),c:Clostridia(0.3342),o:Clostridiales(0.1579),f:Lachnospiraceae(0.0296),g:Coprococcus(0.0077);
228	OTU228	d:Bacteria(1.0000),p:Firmicutes(0.9938),c:Clostridia(0.9115),o:Clostridiales(0.8057),f:Ruminococcaceae(0.4275),g:Anaerotruncus(0.0523);
229	OTU229	d:Bacteria(1.0000),p:Firmicutes(0.9930),c:Clostridia(0.8746),o:Clostridiales(0.6422),f:Ruminococcaceae(0.4677),g:Clostridium_IV(0.0637);
230	OTU230	d:Bacteria(1.0000),p:Firmicutes(0.5785),c:Clostridia(0.2725),o:Clostridiales(0.1218),f:Ruminococcaceae(0.0218),g:Ruminococcus(0.0077);
231	OTU231	d:Bacteria(1.0000),p:Firmicutes(0.9093),c:Clostridia(0.7723),o:Clostridiales(0.3775),f:Clostridiales_Incertae_Sedis_III(0.1311),g:Caldicellulosiruptor(0.0215);
232	OTU232	d:Bacteria(1.0000),p:Firmicutes(0.9962),c:Clostridia(0.9023),o:Clostridiales(0.7746),f:Clostridiales_Incertae_Sedis_XIII(0.3872),g:Mogibacterium(0.1150);
233	OTU233	d:Bacteria(1.0000),p:Firmicutes(0.9991),c:Clostridia(0.8838),o:Clostridiales(0.6864),f:Lachnospiraceae(0.5055),g:Clostridium_XlVa(0.2716);
234	OTU234	d:Bacteria(1.0000),p:Firmicutes(0.9970),c:Clostridia(0.9449),o:Clostridiales(0.8617),f:Lachnospiraceae(0.4677),g:Clostridium_XlVb(0.2194);
235	OTU235	d:Bacteria(1.0000),p:Firmicutes(0.9985),c:Clostridia(0.9924),o:Clostridiales(0.9799),f:Ruminococcaceae(0.9522),g:Oscillibacter(0.7814);
236	OTU236	d:Bacteria(1.0000),p:Firmicutes(0.9984),c:Clostridia(0.9926),o:Clostridiales(0.9820),f:Ruminococcaceae(0.9687),g:Clostridium_IV(0.8158);
237	OTU237	d:Bacteria(1.0000),p:Firmicutes(0.9991),c:Clostridia(0.9559),o:Clostridiales(0.9037),f:Ruminococcaceae(0.8051),g:Anaerotruncus(0.2194);
238	OTU238	d:Bacteria(1.0000),p:Firmicutes(0.9954),c:Clostridia(0.9115),o:Clostridiales(0.8057),f:Defluviitaleaceae(0.3068),g:Defluviitalea(0.0751);
239	OTU239	d:Bacteria(1.0000),p:Firmicutes(1.0000),c:Bacilli(1.0000),o:Lactobacillales(0.9970),f:Streptococcaceae(0.9939),g:Streptococcus(0.9957);
240	OTU240	d:Bacteria(1.0000),p:Proteobacteria(1.0000),c:Gammaproteobacteria(0.9952),o:Enterobacteriales(0.9778),f:Enterobacteriaceae(0.9604),g:Klebsiella(0.7814);
241	OTU241	d:Bacteria(1.0000),p:Firmicutes(0.9093),c:Bacilli(0.5219),o:Bacillales(0.2668),f:Bacillaceae_1(0.1311),g:Bacillus(0.0215);
242	OTU242	d:Bacteria(1.0000),p:Firmicutes(0.9984),c:Clostridia(0.9943),o:Clostridiales(0.9954),f:Ruminococcaceae(0.9898),g:Faecalibacterium(0.8158);
243	OTU243	d:Bacteria(1.0000),p:Firmicutes(0.9970),c:Clostridia(0.9115),o:Clostridiales(0.8057),f:Ruminococcaceae(0.4275),g:Sporobacter(0.0637);
244	OTU244	d:Bacteria(1.0000),p:Firmicutes(0.9899),c:Clostridia(0.7723),o:Clostridiales(0.4216),f:Gracilibacteraceae(0.2263),g:Lutispora(0.0409);
245	OTU245	d:Bacteria(1.0000),p:Firmicutes(0.9989),c:Bacilli(0.9954),o:Lactobacillales(0.9736),f:Enterococcaceae(0.9191),g:Enterococcus(0.8846);
246	OTU246	d:Bacteria(1.0000),p:Firmicutes(0.9996),c:Clostridia(0.9741),o:Clostridiales(0.9672),f:Lachnospiraceae(0.8778),g:Clostridium_XlVa(0.7126);
247	OTU247	d:Bacteria(1.0000),p:Firmicutes(0.9938),c:Clostridia(0.9023),o:Clostridiales(0.7746),f:Ruminococcaceae(0.5430),g:Clostridium_IV(0.0409);
248	OTU248	d:Bacteria(1.0000),p:Firmicutes(1.0000),c:Clostridia(1.0000),o:Clostridiales(0.9975),f:Ruminococcaceae(0.9960),g:Clostridium_IV(0.7814);
249	OTU249	d:Bacteria(1.0000),p:Actinobacteria(0.8857),c:Actinobacteria(0.7097),o:Coriobacteriales(0.3775),f:Coriobacteriaceae(0.2263),g:Olsenella(0.0409);
250	OTU250	d:Bacteria(1.0000),p:Firmicutes(0.9914),c:Clostridia(0.8654),o:Clostridiales(0.5981),f:Clostridiaceae_1(0.3470),g:Oxobacter(0.0637);
251	OTU251	d:Bacteria(1.0000),p:Firmicutes(0.9990),c:Erysipelotrichia(0.9961),o:Erysipelotrichales(0.9970),f:Erysipelotrichaceae(0.9973),g:Clostridium_XVIII(0.9967);
252	OTU252	d:Bacteria(1.0000),p:Firmicutes(0.9946),c:Clostridia(0.9207),o:Clostridiales(0.8197),f:Ruminococcaceae(0.5055),g:Clostridium_IV(0.0637);
253	OTU253	d:Bacteria(1.0000),p:Firmicutes(0.9954),c:Clostridia(0.9023),o:Clostridiales(0.7746),f:Ruminococcaceae(0.5430),g:Sporobacter(0.0751);
254	OTU254	d:Bacteria(1.0000),p:Firmicutes(0.8147),c:Clostridia(0.5219),o:Clostridiales(0.2305),f:Ruminococcaceae(0.1097),g:Clostridium_III(0.0119);
255	OTU255	d:Bacteria(1.0000),p:Firmicutes(0.6840),c:Clostridia(0.3342),o:Clostridiales(0.1579),f:Peptostreptococcaceae(0.0218),g:Proteocatella(0.0077);
256	OTU256	d:Bacteria(1.0000),p:Firmicutes(0.9986),c:Clostridia(0.9522),o:Clostridiales(0.8897),f:Ruminococcaceae(0.7302),g:Clostridium_IV(0.3760);
257	OTU257	d:Bacteria(1.0000),p:Firmicutes(0.6840),c:Clostridia(0.3342),o:Clostridiales(0.1579),f:Lachnospiraceae(0.0218),g:Anaerostipes(0.0060);
258	OTU258	d:Bacteria(1.0000),p:Firmicutes(0.8620),c:Clostridia(0.5845),o:Clostridiales(0.3031),f:Clostridiaceae_2(0.0668),g:Alkaliphilus(0.0143);
259	OTU259	d:Bacteria(1.0000),p:Firmicutes(0.9994),c:Clostridia(0.9971),o:Clostridiales(0.9983),f:Ruminococcaceae(0.9976),g:Clostridium_IV(0.9969);
260	OTU260	d:Bacteria(1.0000),p:Bacteroidetes(0.9999),c:Bacteroidia(0.9991),o:Bacteroidales(0.9995),f:Bacteroidaceae(0.9837),g:Bacteroides(0.9807);
261	OTU261	d:Bacteria(1.0000),p:Firmicutes(1.0000),c:Clostridia(1.0000),o:Clostridiales(1.0000),f:Clostridiaceae_1(0.9770),g:Clostridium_sensu_stricto(0.9786);
262	OTU262	d:Bacteria(1.0000),p:Proteobacteria(0.9914),c:Deltaproteobacteria(0.8470),o:Desulfovibrionales(0.5099),f:Desulfovibrionaceae(0.1525),g:Desulfovibrio(0.0295);
263	OTU263	d:Bacteria(1.0000),p:Lentisphaerae(0.8147),c:Lentisphaeria(0.5219),o:Victivallales(0.2668),f:Victivallaceae(0.1311),g:Victivallis(0.0215);
264	OTU264	d:Bacteria(1.0000),p:Firmicutes(0.9922),c:Clostridia(0.8931),o:Clostridiales(0.7305),f:Ruminococcaceae(0.3872),g:Acetivibrio(0.0409);
265	OTU265	d:Bacteria(1.0000),p:Firmicutes(0.9986),c:Clostridia(0.9595),o:Clostridiales(0.9177),f:Lachnospiraceae(0.8861),g:Acetitomaculum(0.5327);
266	OTU266	d:Bacteria(1.0000),p:Firmicutes(0.9907),c:Clostridia(0.8746),o:Clostridiales(0.6422),f:Ruminococcaceae(0.3872),g:Ruminococcus(0.0409);
267	OTU267	d:Bacteria(1.0000),p:Firmicutes(0.9978),c:Clostridia(0.9299),o:Clostridiales(0.8337),f:Ruminococcaceae(0.5430),g:Sporobacter(0.0865);
268	OTU268	d:Bacteria(1.0000),p:Bacteroidetes(0.9996),c:Bacteroidia(0.9974),o:Bacteroidales(0.9986),f:Prevotellaceae(0.9837),g:Prevotella(0.9701);
269	OTU269	d:Bacteria(1.0000),p:Firmicutes(0.7674),c:Clostridia(0.3967),o:Clostridiales(0.1579),f:Ruminococcaceae(0.0296),g:Clostridium_III(0.0094);
270	OTU270	d:Bacteria(1.0000),p:Firmicutes(0.9985),c:Clostridia(0.9850),o:Clostridiales(0.9736),f:Lachnospiraceae(0.8425),g:Blautia(0.5327);
271	OTU271	d:Bacteria(1.0000),p:Tenericutes(0.3677),c:Mollicutes(0.1500),o:Entomoplasmatales(0.0400),f:Entomoplasmataceae(0.0061),g:Mesoplasma(0.0043);
272	OTU272	d:Bacteria(1.0000),p:Actinobacteria(0.5785),c:Actinobacteria(0.2725),o:Coriobacteriales(0.1218),f:Coriobacteriaceae(0.0454),g:Gordonibacter(0.0077);
273	OTU273	d:Bacteria(1.0000),p:Firmicutes(0.9984),c:Clostridia(0.9931),o:Clostridiales(0.9862),f:Eubacteriaceae(0.9274),g:Eubacterium(0.9189);
274	OTU274	d:Bacteria(1.0000),p:Firmicutes(0.9986),c:Clostridia(0.9929),o:Clostridiales(0.9841),f:Lachnospiraceae(0.9109),g:Ruminococcus2(0.7126);
275	OTU275	d:Bacteria(1.0000),p:Lentisphaerae(0.9985),c:Lentisphaeria(0.9933),o:Victivallales(0.9883),f:Victivallaceae(0.9857),g:Victivallis(0.9850);
276	OTU276	d:Bacteria(1.0000),p:Verrucomicrobia(0.9329),c:Opitutae(0.8348),o:Puniceicoccales(0.4658),f:Puniceicoccaceae(0.3068),g:Cerasicoccus(0.0295);
277	OTU277	d:Bacteria(1.0000),p:Firmicutes(0.9989),c:Bacilli(0.9956),o:Lactobacillales(0.9960),f:Lactobacillaceae(0.9888),g:Lactobacillus(0.9893);
278	OTU278	d:Bacteria(1.0000),p:Firmicutes(0.9988),c:Erysipelotrichia(0.9886),o:Erysipelotrichales(0.9757),f:Erysipelotrichaceae(0.9522),g:Holdemania(0.9722);
279	OTU279	d:Bacteria(1.0000),p:Firmicutes(0.8857),c:Clostridia(0.7097),o:Clostridiales(0.3031),f:Ruminococcaceae(0.1525),g:Intestinimonas(0.0215);
280	OTU280	d:Bacteria(1.0000),p:Bacteroidetes(1.0000),c:Bacteroidia(1.0000),o:Bacteroidales(1.0000),f:Bacteroidaceae(0.9867),g:Bacteroides(0.9871);
281	OTU281	d:Bacteria(1.0000),p:Firmicutes(0.9993),c:Clostridia(0.9486),o:Clostridiales(0.8757),f:Ruminococcaceae(0.6179),g:Sporobacter(0.1150);
282	OTU282	d:Bacteria(1.0000),p:Bacteroidetes(0.9987),c:Bacteroidia(0.9668),o:Bacteroidales(0.9457),f:Rikenellaceae(0.9026),g:Alistipes(0.8158);
283	OTU283	d:Bacteria(1.0000),p:Cyanobacteria/Chloroplast(1.0000),c:Chloroplast(1.0000),f:Chloroplast(1.0000),g:Streptophyta(0.9972);
284	OTU284	d:Bacteria(1.0000),p:Firmicutes(0.9899),c:Erysipelotrichia(0.8654),o:Erysipelotrichales(0.5981),f:Erysipelotrichaceae(0.4275),g:Erysipelotrichaceae_incertae_sedis(0.1150);
285	OTU285	d:Bacteria(1.0000),p:Firmicutes(0.8857),c:Negativicutes(0.5219),o:Selenomonadales(0.2668),f:Veillonellaceae(0.1311),g:Mitsuokella(0.0167);
286	OTU286	d:Bacteria(1.0000),p:Bacteroidetes(0.9093),c:Bacteroidia(0.3342),o:Bacteroidales(0.1579),f:Porphyromonadaceae(0.0668),g:Porphyromonas(0.0119);
287	OTU287	d:Bacteria(1.0000),p:Firmicutes(0.9990),c:Clostridia(0.9952),o:Clostridiales(0.9962),f:Clostridiaceae_1(0.9847),g:Clostridium_sensu_stricto(0.9829);
288	OTU288	d:Bacteria(1.0000),p:Firmicutes(0.9990),c:Clostridia(0.9486),o:Clostridiales(0.8757),f:Lachnospiraceae(0.6553),g:Pseudobutyrivibrio(0.2194);
289	OTU289	d:Bacteria(1.0000),p:Firmicutes(0.9566),c:Clostridia(0.7723),o:Clostridiales(0.4216),f:Clostridiaceae_1(0.1311),g:Clostridium_sensu_stricto(0.0215);
290	OTU290	d:Bacteria(1.0000),p:Firmicutes(0.9566),c:Clostridia(0.7097),o:Clostridiales(0.3775),f:Eubacteriaceae(0.1525),g:Alkalibacter(0.0295);
291	OTU291	d:Bacteria(1.0000),p:Firmicutes(0.9990),c:Clostridia(0.9704),o:Clostridiales(0.9317),f:Ruminococcaceae(0.7302),g:Sporobacter(0.3760);
292	OTU292	d:Bacteria(1.0000),p:Firmicutes(0.9938),c:Clostridia(0.9115),o:Clostridiales(0.8057),f:Ruminococcaceae(0.5055),g:Oscillibacter(0.1672);
293	OTU293	d:Archaea(0.0015),p:Korarchaeota(0.0000),g:Candidatus_Korarchaeum(0.0000);
294	OTU294	d:Bacteria(1.0000),p:Firmicutes(0.9989),c:Clostridia(0.9741),o:Clostridiales(0.9672),f:Ruminococcaceae(0.9109),g:Faecalibacterium(0.2716);
295	OTU295	d:Bacteria(1.0000),p:Firmicutes(0.9962),c:Clostridia(0.9115),o:Clostridiales(0.8057),f:Ruminococcaceae(0.5430),g:Sporobacter(0.0751);
296	OTU296	d:Bacteria(1.0000),p:Bacteroidetes(0.9998),c:Bacteroidia(0.9964),o:Bacteroidales(0.9975),f:Rikenellaceae(0.9975),g:Alistipes(0.9974);
297	OTU297	d:Bacteria(1.0000),p:Firmicutes(0.9566),c:Clostridia(0.8470),o:Clostridiales(0.4658),f:Peptococcaceae_1(0.1861),g:Peptococcus(0.0409);
298	OTU298	d:Bacteria(1.0000),p:Firmicutes(0.9984),c:Clostridia(0.9926),o:Clostridiales(0.9820),f:Lachnospiraceae(0.8861),g:Blautia(0.6438);
299	OTU299	d:Bacteria(1.0000),p:Firmicutes(0.9930),c:Clostridia(0.9023),o:Clostridiales(0.7746),f:Gracilibacteraceae(0.3872),g:Gracilibacter(0.1150);
300	OTU300	d:Bacteria(1.0000),p:Tenericutes(1.0000),c:Mollicutes(1.0000),o:Mycoplasmatales(1.0000),f:Mycoplasmataceae(1.0000),g:Mycoplasma(1.0000);
301	OTU301	d:Bacteria(1.0000),p:Bacteroidetes(0.9993),c:Bacteroidia(0.9968),o:Bacteroidales(0.9979),f:Prevotellaceae(0.9522),g:Prevotella(0.9189);
302	OTU302	d:Bacteria(1.0000),p:Actinobacteria(0.9986),c:Actinobacteria(0.9486),o:Coriobacteriales(0.8757),f:Coriobacteriaceae(0.8051),g:Olsenella(0.3760);
303	OTU303	d:Bacteria(1.0000),p:Bacteroidetes(0.9987),c:Bacteroidia(0.9299),o:Bacteroidales(0.8337),f:Prevotellaceae(0.4275),g:Prevotella(0.0865);
304	OTU304	d:Bacteria(1.0000),p:Bacteroidetes(1.0000),c:Bacteroidia(1.0000),o:Bacteroidales(1.0000),f:Bacteroidaceae(0.9919),g:Bacteroides(0.9967);
305	OTU305	d:Bacteria(1.0000),p:Bacteroidetes(0.9999),c:Bacteroidia(0.9990),o:Bacteroidales(0.9994),f:Prevotellaceae(0.9919),g:Prevotella(0.9935);
306	OTU306	d:Bacteria(1.0000),p:Firmicutes(0.9984),c:Clostridia(0.9937),o:Clostridiales(0.9926),f:Eubacteriaceae(0.8861),g:Eubacterium(0.7470);
307	OTU307	d:Bacteria(1.0000),p:Firmicutes(0.9993),c:Clostridia(0.9486),o:Clostridiales(0.8757),f:Ruminococcaceae(0.6179),g:Pseudoflavonifractor(0.1672);
308	OTU308	d:Bacteria(1.0000),p:Firmicutes(0.9989),c:Clostridia(0.9741),o:Clostridiales(0.9597),f:Ruminococcaceae(0.8778),g:Clostridium_IV(0.2194);
309	OTU309	d:Bacteria(1.0000),p:Firmicutes(0.8384),c:Clostridia(0.3967),o:Clostridiales(0.1942),f:Ruminococcaceae(0.0454),g:Clostridium_III(0.0119);
310	OTU310	d:Bacteria(1.0000),p:Firmicutes(0.9329),c:Clostridia(0.8348),o:Clostridiales(0.4658),f:Ruminococcaceae(0.1311),g:Clostridium_IV(0.0215);
311	OTU311	d:Bacteria(1.0000),p:Firmicutes(0.9991),c:Clostridia(0.9668),o:Clostridiales(0.9457),f:Ruminococcaceae(0.8425),g:Clostridium_IV(0.2194);
312	OTU312	d:Bacteria(1.0000),p:Firmicutes(0.9978),c:Clostridia(0.9207),o:Clostridiales(0.8197),f:Ruminococcaceae(0.5430),g:Sporobacter(0.1150);
313	OTU313	d:Bacteria(1.0000),p:Fusobacteria(1.0000),c:Fusobacteriia(0.9998),o:Fusobacteriales(0.9998),f:Fusobacteriaceae(0.9998),g:Fusobacterium(0.8502);
314	OTU314	d:Bacteria(1.0000),p:Firmicutes(0.9984),c:Clostridia(0.9946),o:Clostridiales(0.9956),f:Lachnospiraceae(0.9837),g:Clostridium_XlVb(0.9743);
315	OTU315	d:Bacteria(1.0000),p:Firmicutes(0.9566),c:Clostridia(0.8470),o:Clostridiales(0.5099),f:Lachnospiraceae(0.1525),g:Anaerostipes(0.0295);
316	OTU316	d:Bacteria(1.0000),p:Firmicutes(0.9938),c:Clostridia(0.8746),o:Clostridiales(0.6422),f:Ruminococcaceae(0.4275),g:Clostridium_IV(0.0409);
317	OTU317	d:Bacteria(1.0000),p:Firmicutes(0.8384),c:Clostridia(0.5845),o:Clostridiales(0.3031),f:Peptostreptococcaceae(0.0668),g:Filifactor(0.0143);
318	OTU318	d:Bacteria(1.0000),p:Firmicutes(0.8620),c:Clostridia(0.6471),o:Clostridiales(0.3394),f:Clostridiaceae_2(0.0668),g:Alkaliphilus(0.0143);
319	OTU319	d:Bacteria(1.0000),p:Firmicutes(0.9990),c:Clostridia(0.9704),o:Clostridiales(0.9597),f:Ruminococcaceae(0.7676),g:Hydrogenoanaerobacterium(0.2716);
320	OTU320	d:Bacteria(1.0000),p:Firmicutes(0.9991),c:Clostridia(0.9631),o:Clostridiales(0.9317),f:Lachnospiraceae(0.8425),g:Clostridium_XlVa(0.5327);
321	OTU321	d:Bacteria(1.0000),p:Firmicutes(0.9986),c:Clostridia(0.9391),o:Clostridiales(0.8477),f:Clostridiales_Incertae_Sedis_XIII(0.5430),g:Mogibacterium(0.2194);
322	OTU322	d:Bacteria(1.0000),p:Firmicutes(0.9989),c:Clostridia(0.9704),o:Clostridiales(0.9597),f:Ruminococcaceae(0.8425),g:Clostridium_IV(0.2716);
323	OTU323	d:Bacteria(1.0000),p:Firmicutes(0.9991),c:Clostridia(0.9777),o:Clostridiales(0.9693),f:Lachnospiraceae(0.8051),g:Blautia(0.3760);
324	OTU324	d:Bacteria(1.0000),p:Bacteroidetes(0.9998),c:Bacteroidia(0.9981),o:Bacteroidales(0.9989),f:Bacteroidaceae(0.9274),g:Bacteroides(0.9189);
325	OTU325	d:Bacteria(1.0000),p:Firmicutes(0.7674),c:Clostridia(0.3967),o:Clostridiales(0.1942),f:Clostridiaceae_1(0.0883),g:Caloramator(0.0167);
326	OTU326	d:Bacteria(1.0000),p:Firmicutes(0.9802),c:Clostridia(0.7723),o:Clostridiales(0.3394),f:Eubacteriaceae(0.1311),g:Alkalibacter(0.0215);
327	OTU327	d:Bacteria(1.0000),p:Bacteroidetes(0.9989),c:Bacteroidia(0.9115),o:Bacteroidales(0.8057),f:Porphyromonadaceae(0.6179),g:Butyricimonas(0.3238);
328	OTU328	d:Bacteria(1.0000),p:Firmicutes(0.9989),c:Clostridia(0.9777),o:Clostridiales(0.9693),f:Ruminococcaceae(0.9191),g:Subdoligranulum(0.2716);
329	OTU329	d:Bacteria(1.0000),p:Firmicutes(0.9987),c:Clostridia(0.9926),o:Clostridiales(0.9820),f:Ruminococcaceae(0.9522),g:Anaerofilum(0.5327);
330	OTU330	d:Bacteria(1.0000),p:Firmicutes(0.9962),c:Clostridia(0.9299),o:Clostridiales(0.8337),f:Ruminococcaceae(0.5804),g:Clostridium_IV(0.0865);
331	OTU331	d:Bacteria(1.0000),p:Bacteroidetes(0.9987),c:Bacteroidia(0.9741),o:Bacteroidales(0.9672),f:Porphyromonadaceae(0.9109),g:Petrimonas(0.4282);
332	OTU332	d:Bacteria(1.0000),p:Firmicutes(0.9983),c:Clostridia(0.9939),o:Clostridiales(0.9947),f:Ruminococcaceae(0.9867),g:Faecalibacterium(0.8502);
333	OTU333	d:Bacteria(1.0000),p:Firmicutes(0.9986),c:Clostridia(0.9777),o:Clostridiales(0.9693),f:Lachnospiraceae(0.8425),g:Roseburia(0.5327);
334	OTU334	d:Bacteria(1.0000),p:Firmicutes(0.9938),c:Clostridia(0.8931),o:Clostridiales(0.7305),f:Eubacteriaceae(0.2665),g:Eubacterium(0.0637);
335	OTU335	d:Bacteria(1.0000),p:Firmicutes(0.9566),c:Clostridia(0.6471),o:Clostridiales(0.3394),f:Lachnospiraceae(0.1525),g:Anaerostipes(0.0215);
336	OTU336	d:Bacteria(1.0000),p:Fibrobacteres(0.9990),c:Fibrobacteria(0.9777),o:Fibrobacterales(0.9693),f:Fibrobacteraceae(0.9274),g:Fibrobacter(0.9189);
337	OTU337	d:Bacteria(1.0000),p:Firmicutes(0.9997),c:Negativicutes(0.9929),o:Selenomonadales(0.9841),f:Veillonellaceae(0.9837),g:Dialister(0.8502);
338	OTU338	d:Bacteria(1.0000),p:Firmicutes(0.9329),c:Clostridia(0.8348),o:Clostridiales(0.3031),f:Ruminococcaceae(0.1525),g:Intestinimonas(0.0215);
339	OTU339	d:Bacteria(1.0000),p:Firmicutes(0.9993),c:Clostridia(0.9486),o:Clostridiales(0.8757),f:Ruminococcaceae(0.6553),g:Acetanaerobacterium(0.1672);
340	OTU340	d:Bacteria(1.0000),p:Firmicutes(0.9093),c:Clostridia(0.3967),o:Clostridiales(0.1942),f:Gracilibacteraceae(0.0883),g:Gracilibacter(0.0167);
341	OTU341	d:Bacteria(1.0000),p:Firmicutes(0.9970),c:Clostridia(0.9449),o:Clostridiales(0.8617),f:Ruminococcaceae(0.6179),g:Clostridium_IV(0.2194);
342	OTU342	d:Bacteria(1.0000),p:Firmicutes(0.9993),c:Clostridia(0.9522),o:Clostridiales(0.8897),f:Ruminococcaceae(0.5430),g:Oscillibacter(0.3238);
343	OTU343	d:Bacteria(1.0000),p:Bacteroidetes(0.9995),c:Bacteroidia(0.9973),o:Bacteroidales(0.9985),f:Porphyromonadaceae(0.9981),g:Butyricimonas(0.9982);
344	OTU344	d:Bacteria(1.0000),p:Proteobacteria(1.0000),c:Betaproteobacteria(0.9961),o:Neisseriales(0.9952),f:Neisseriaceae(0.9898),g:Neisseria(0.9743);
345	OTU345	d:Bacteria(1.0000),p:Bacteroidetes(0.9999),c:Bacteroidia(0.9961),o:Bacteroidales(0.9970),f:Prevotellaceae(0.9908),g:Prevotella(0.9957);
346	OTU346	d:Bacteria(1.0000),p:Firmicutes(0.8857),c:Clostridia(0.7097),o:Clostridiales(0.3775),f:Ruminococcaceae(0.1311),g:Ruminococcus(0.0191);
347	OTU347	d:Bacteria(1.0000),p:Firmicutes(0.9992),c:Clostridia(0.9777),o:Clostridiales(0.9693),f:Lachnospiraceae(0.8051),g:Clostridium_XlVa(0.4282);
348	OTU348	d:Bacteria(1.0000),p:Firmicutes(0.9914),c:Clostridia(0.8838),o:Clostridiales(0.5540),f:Ruminococcaceae(0.3470),g:Ethanoligenens(0.0295);
349	OTU349	d:Bacteria(1.0000),p:Fibrobacteres(0.9994),c:Fibrobacteria(0.9969),o:Fibrobacterales(0.9981),f:Fibrobacteraceae(0.9979),g:Fibrobacter(0.9980);
350	OTU350	d:Bacteria(1.0000),p:Cyanobacteria/Chloroplast(1.0000),c:Chloroplast(0.9996),f:Chloroplast(0.9997),g:Bacillariophyta(0.9997);
351	OTU351	d:Bacteria(0.9753),p:Firmicutes(0.2622),c:Clostridia(0.0345),o:Clostridiales(0.0136),f:Lachnospiraceae(0.0037),g:Lachnospiracea_incertae_sedis(0.0031);
352	OTU352	d:Bacteria(1.0000),p:Firmicutes(0.9989),c:Clostridia(0.9814),o:Clostridiales(0.9715),f:Ruminococcaceae(0.9109),g:Clostridium_IV(0.6095);
353	OTU353	d:Bacteria(1.0000),p:Firmicutes(0.9329),c:Clostridia(0.7723),o:Clostridiales(0.4216),f:Gracilibacteraceae(0.1525),g:Lutispora(0.0295);
354	OTU354	d:Bacteria(1.0000),p:Bacteroidetes(0.9899),c:Sphingobacteriia(0.5219),o:Sphingobacteriales(0.2668),f:Sphingobacteriaceae(0.1311),g:Parapedobacter(0.0143);
355	OTU355	d:Bacteria(1.0000),p:Firmicutes(0.9329),c:Clostridia(0.6471),o:Clostridiales(0.3394),f:Eubacteriaceae(0.1311),g:Alkalibacter(0.0215);
356	OTU356	d:Bacteria(1.0000),p:Firmicutes(0.9990),c:Clostridia(0.9741),o:Clostridiales(0.9672),f:Ruminococcaceae(0.8943),g:Faecalibacterium(0.2194);
357	OTU357	d:Bacteria(1.0000),p:Firmicutes(0.9938),c:Clostridia(0.9115),o:Clostridiales(0.8057),f:Ruminococcaceae(0.5055),g:Clostridium_IV(0.0523);
358	OTU358	d:Bacteria(1.0000),p:Firmicutes(0.8384),c:Clostridia(0.5845),o:Clostridiales(0.2668),f:Clostridiaceae_1(0.1311),g:Caloramator(0.0215);
359	OTU359	d:Bacteria(1.0000),p:Firmicutes(0.9989),c:Negativicutes(0.9952),o:Selenomonadales(0.9962),f:Veillonellaceae(0.9950),g:Megasphaera(0.9807);
360	OTU360	d:Bacteria(1.0000),p:Firmicutes(0.9996),c:Clostridia(0.9850),o:Clostridiales(0.9736),f:Lachnospiraceae(0.8778),g:Clostridium_XlVa(0.7126);
361	OTU361	d:Bacteria(1.0000),p:Firmicutes(0.9989),c:Clostridia(0.9777),o:Clostridiales(0.9693),f:Ruminococcaceae(0.8861),g:Sporobacter(0.4282);
362	OTU362	d:Bacteria(1.0000),p:Firmicutes(0.9946),c:Clostridia(0.8746),o:Clostridiales(0.6422),f:Ruminococcaceae(0.2665),g:Oscillibacter(0.0409);
363	OTU363	d:Bacteria(1.0000),p:Firmicutes(0.8384),c:Bacilli(0.5219),o:Bacillales(0.2668),f:Thermoactinomycetaceae_1(0.1097),g:Melghirimyces(0.0167);
364	OTU364	d:Bacteria(1.0000),p:Firmicutes(0.9802),c:Clostridia(0.8562),o:Clostridiales(0.4216),f:Gracilibacteraceae(0.2665),g:Gracilibacter(0.0295);
365	OTU365	d:Bacteria(1.0000),p:Proteobacteria(1.0000),c:Epsilonproteobacteria(1.0000),o:Campylobacterales(0.9987),f:Campylobacteraceae(0.9978),g:Campylobacter(0.9979);
366	OTU366	d:Bacteria(1.0000),p:Firmicutes(0.9991),c:Clostridia(0.9115),o:Clostridiales(0.8057),f:Lachnospiraceae(0.5055),g:Pseudobutyrivibrio(0.1150);
367	OTU367	d:Bacteria(1.0000),p:Firmicutes(0.8857),c:Clostridia(0.6471),o:Clostridiales(0.3394),f:Clostridiales_Incertae_Sedis_XI(0.0883),g:Parvimonas(0.0167);
368	OTU368	d:Bacteria(1.0000),p:Actinobacteria(0.9922),c:Actinobacteria(0.8654),o:Coriobacteriales(0.5099),f:Coriobacteriaceae(0.3470),g:Gordonibacter(0.0215);
369	OTU369	d:Bacteria(1.0000),p:Bacteroidetes(0.9998),c:Bacteroidia(0.9956),o:Bacteroidales(0.9966),f:Prevotellaceae(0.9888),g:Prevotella(0.9914);
370	OTU370	d:Bacteria(1.0000),p:Firmicutes(0.9329),c:Clostridia(0.7097),o:Clostridiales(0.3775),f:Clostridiales_Incertae_Sedis_XI(0.1311),g:Soehngenia(0.0215);
371	OTU371	d:Bacteria(1.0000),p:Chrysiogenetes(0.9994),c:Chrysiogenetes(0.9971),o:Chrysiogenales(0.9983),f:Chrysiogenaceae(0.9980),g:Desulfurispirillum(0.9893);
372	OTU372	d:Bacteria(1.0000),p:Firmicutes(0.9990),c:Clostridia(0.9115),o:Clostridiales(0.8057),f:Clostridiaceae_1(0.4275),g:Anaerosporobacter(0.1672);
373	OTU373	d:Bacteria(1.0000),p:Actinobacteria(0.9999),c:Actinobacteria(0.9995),o:Actinomycetales(0.9966),f:Micrococcaceae(0.9522),g:Rothia(0.9701);
374	OTU374	d:Bacteria(1.0000),p:Bacteroidetes(0.9986),c:Cytophagia(0.9391),o:Cytophagales(0.8477),f:Cytophagaceae(0.6928),g:Arcicella(0.0637);
375	OTU375	d:Bacteria(1.0000),p:Firmicutes(0.9992),c:Clostridia(0.9595),o:Clostridiales(0.9177),f:Ruminococcaceae(0.8051),g:Clostridium_IV(0.4804);
376	OTU376	d:Bacteria(1.0000),p:Firmicutes(0.9802),c:Clostridia(0.8348),o:Clostridiales(0.4658),f:Ruminococcaceae(0.1097),g:Clostridium_III(0.0191);
377	OTU377	d:Bacteria(1.0000),p:Firmicutes(0.9984),c:Clostridia(0.9939),o:Clostridiales(0.9947),f:Ruminococcaceae(0.9847),g:Faecalibacterium(0.7126);
378	OTU378	d:Bacteria(1.0000),p:Firmicutes(0.9802),c:Clostridia(0.8562),o:Clostridiales(0.5540),f:Ruminococcaceae(0.3872),g:Saccharofermentans(0.0751);
379	OTU379	d:Bacteria(1.0000),p:Firmicutes(0.9907),c:Clostridia(0.8746),o:Clostridiales(0.6422),f:Lachnospiraceae(0.3470),g:Anaerostipes(0.0523);
380	OTU380	d:Bacteria(1.0000),p:Firmicutes(0.9938),c:Clostridia(0.8470),o:Clostridiales(0.5099),f:Ruminococcaceae(0.3470),g:Ruminococcus(0.0409);
381	OTU381	d:Bacteria(1.0000),p:Firmicutes(0.9993),c:Clostridia(0.9522),o:Clostridiales(0.8897),f:Ruminococcaceae(0.8425),g:Clostridium_IV(0.1672);
382	OTU382	d:Bacteria(1.0000),p:Proteobacteria(0.9999),c:Deltaproteobacteria(0.9958),o:Syntrophobacterales(0.9964),f:Syntrophobacteraceae(0.9960),g:Syntrophobacter(0.9722);
383	OTU383	d:Bacteria(1.0000),p:Firmicutes(0.9970),c:Clostridia(0.9449),o:Clostridiales(0.8617),f:Ruminococcaceae(0.6553),g:Clostridium_IV(0.0751);
384	OTU384	d:Bacteria(1.0000),p:Proteobacteria(0.9999),c:Deltaproteobacteria(0.9995),o:Syntrophobacterales(0.9962),f:Syntrophaceae(0.9950),g:Syntrophus(0.9871);
385	OTU385	d:Bacteria(1.0000),p:Firmicutes(0.9989),c:Clostridia(0.9777),o:Clostridiales(0.9693),f:Ruminococcaceae(0.9109),g:Anaerotruncus(0.5327);
386	OTU386	d:Bacteria(1.0000),p:Firmicutes(0.8620),c:Clostridia(0.6471),o:Clostridiales(0.1942),f:Lachnospiraceae(0.0454),g:Hespellia(0.0094);
387	OTU387	d:Bacteria(1.0000),p:Firmicutes(0.9992),c:Clostridia(0.9486),o:Clostridiales(0.8757),f:Ruminococcaceae(0.6553),g:Clostridium_IV(0.2716);
388	OTU388	d:Bacteria(1.0000),p:Fusobacteria(1.0000),c:Fusobacteriia(1.0000),o:Fusobacteriales(1.0000),f:Fusobacteriaceae(1.0000),g:Fusobacterium(0.9893);
389	OTU389	d:Bacteria(1.0000),p:Bacteroidetes(1.0000),c:Bacteroidia(1.0000),o:Bacteroidales(1.0000),f:Prevotellaceae(1.0000),g:Prevotella(0.9971);
390	OTU390	d:Bacteria(1.0000),p:Firmicutes(0.9992),c:Clostridia(0.9522),o:Clostridiales(0.8897),f:Ruminococcaceae(0.7676),g:Ruminococcus(0.1672);
391	OTU391	d:Bacteria(1.0000),p:Proteobacteria(1.0000),c:Betaproteobacteria(0.9929),o:Burkholderiales(0.9820),f:Comamonadaceae(0.9522),g:Curvibacter(0.9189);
392	OTU392	d:Bacteria(1.0000),p:Firmicutes(1.0000),c:Clostridia(0.9963),o:Clostridiales(0.9973),f:Lachnospiraceae(0.9867),g:Syntrophococcus(0.9871);
393	OTU393	d:Bacteria(1.0000),p:Verrucomicrobia(0.9996),c:Verrucomicrobiae(0.9974),o:Verrucomicrobiales(0.9986),f:Verrucomicrobiaceae(0.9191),g:Luteolibacter(0.8502);
394	OTU394	d:Bacteria(1.0000),p:Firmicutes(0.9991),c:Clostridia(0.9449),o:Clostridiales(0.8617),f:Lachnospiraceae(0.5804),g:Clostridium_XlVa(0.3760);
395	OTU395	d:Bacteria(1.0000),p:Firmicutes(0.8384),c:Clostridia(0.5219),o:Clostridiales(0.2668),f:Peptostreptococcaceae(0.0296),g:Filifactor(0.0094);
396	OTU396	d:Bacteria(0.7884),p:Lentisphaerae(0.1427),c:Oligosphaeria(0.0255),o:Oligosphaerales(0.0099),f:Oligosphaeraceae(0.0031),g:Oligosphaera(0.0027);
397	OTU397	d:Bacteria(1.0000),p:Firmicutes(0.9996),c:Clostridia(0.9926),o:Clostridiales(0.9820),f:Lachnospiraceae(0.8051),g:Blautia(0.6438);
398	OTU398	d:Bacteria(1.0000),p:Firmicutes(0.9946),c:Clostridia(0.9023),o:Clostridiales(0.7746),f:Ruminococcaceae(0.3872),g:Clostridium_IV(0.0637);
399	OTU399	d:Bacteria(1.0000),p:Bacteroidetes(0.9999),c:Bacteroidia(0.9952),o:Bacteroidales(0.9962),f:Porphyromonadaceae(0.9950),g:Parabacteroides(0.9850);
400	OTU400	d:Bacteria(1.0000),p:Bacteroidetes(0.8620),c:Sphingobacteriia(0.2725),o:Sphingobacteriales(0.1218),f:Sphingobacteriaceae(0.0454),g:Mucilaginibacter(0.0094);
401	OTU401	d:Bacteria(1.0000),p:Synergistetes(0.9988),c:Synergistia(0.9886),o:Synergistales(0.9757),f:Synergistaceae(0.9522),g:Cloacibacillus(0.8158);
402	OTU402	d:Bacteria(1.0000),p:Firmicutes(0.9802),c:Clostridia(0.8470),o:Clostridiales(0.5099),f:Ruminococcaceae(0.1525),g:Ruminococcus(0.0295);
403	OTU403	d:Bacteria(1.0000),p:Firmicutes(0.9329),c:Clostridia(0.6471),o:Clostridiales(0.3031),f:Gracilibacteraceae(0.1097),g:Gracilibacter(0.0191);
404	OTU404	d:Bacteria(1.0000),p:Fusobacteria(0.9996),c:Fusobacteriia(0.9974),o:Fusobacteriales(0.9986),f:Leptotrichiaceae(0.9978),g:Leptotrichia(0.9972);
405	OTU405	d:Bacteria(1.0000),p:Acidobacteria(0.9995),c:Acidobacteria_Gp4(0.9973),g:Gp4(0.7814);
406	OTU406	d:Bacteria(1.0000),p:Firmicutes(0.9983),c:Clostridia(0.9926),o:Clostridiales(0.9820),f:Lachnospiraceae(0.9109),g:Roseburia(0.8502);
407	OTU407	d:Bacteria(1.0000),p:Firmicutes(0.9914),c:Erysipelotrichia(0.8838),o:Erysipelotrichales(0.6864),f:Erysipelotrichaceae(0.5055),g:Erysipelotrichaceae_incertae_sedis(0.2716);
408	OTU408	d:Bacteria(1.0000),p:Firmicutes(0.9991),c:Clostridia(0.9559),o:Clostridiales(0.9037),f:Ruminococcaceae(0.8051),g:Clostridium_IV(0.2194);
409	OTU409	d:Bacteria(1.0000),p:Firmicutes(0.9986),c:Clostridia(0.9814),o:Clostridiales(0.9715),f:Lachnospiraceae(0.8051),g:Ruminococcus2(0.5751);
410	OTU410	d:Bacteria(1.0000),p:Firmicutes(0.4731),c:Clostridia(0.2113),o:Clostridiales(0.0945),f:Ruminococcaceae(0.0140),g:Clostridium_III(0.0060);
411	OTU411	d:Bacteria(1.0000),p:Firmicutes(0.9954),c:Clostridia(0.9299),o:Clostridiales(0.8337),f:Ruminococcaceae(0.5804),g:Ruminococcus(0.0637);
412	OTU412	d:Bacteria(1.0000),p:Firmicutes(0.9899),c:Clostridia(0.8654),o:Clostridiales(0.5981),f:Gracilibacteraceae(0.3470),g:Gracilibacter(0.0865);
413	OTU413	d:Bacteria(1.0000),p:Firmicutes(0.9946),c:Clostridia(0.9207),o:Clostridiales(0.8197),f:Ruminococcaceae(0.3872),g:Intestinimonas(0.0295);
414	OTU414	d:Bacteria(1.0000),p:Firmicutes(0.9938),c:Clostridia(0.8838),o:Clostridiales(0.6864),f:Clostridiales_Incertae_Sedis_XIII(0.3872),g:Mogibacterium(0.1150);
415	OTU415	d:Bacteria(1.0000),p:Firmicutes(0.9995),c:Clostridia(0.9973),o:Clostridiales(0.9985),f:Ruminococcaceae(0.9981),g:Faecalibacterium(0.4804);
416	OTU416	d:Bacteria(1.0000),p:Firmicutes(0.9985),c:Bacilli(0.9943),o:Bacillales(0.9954),f:Bacillales_Incertae_Sedis_XI(0.9687),g:Gemella(0.9765);
417	OTU417	d:Bacteria(1.0000),p:Firmicutes(0.9989),c:Clostridia(0.9704),o:Clostridiales(0.9597),f:Ruminococcaceae(0.8861),g:Clostridium_IV(0.2194);
418	OTU418	d:Bacteria(1.0000),p:Firmicutes(0.8857),c:Clostridia(0.7097),o:Clostridiales(0.3394),f:Peptococcaceae_2(0.1525),g:Pelotomaculum(0.0295);
419	OTU419	d:Bacteria(1.0000),p:Firmicutes(1.0000),c:Clostridia(0.9952),o:Clostridiales(0.9962),f:Eubacteriaceae(0.9522),g:Eubacterium(0.9722);
420	OTU420	d:Bacteria(1.0000),p:Firmicutes(0.9988),c:Clostridia(0.9814),o:Clostridiales(0.9715),f:Ruminococcaceae(0.8051),g:Intestinimonas(0.4804);
421	OTU421	d:Bacteria(1.0000),p:Firmicutes(0.9988),c:Clostridia(0.9886),o:Clostridiales(0.9757),f:Ruminococcaceae(0.5804),g:Butyricicoccus(0.3760);
422	OTU422	d:Bacteria(1.0000),p:Firmicutes(0.9930),c:Clostridia(0.8746),o:Clostridiales(0.6422),f:Ruminococcaceae(0.3068),g:Ruminococcus(0.0637);
423	OTU423	d:Bacteria(1.0000),p:Bacteroidetes(0.8620),c:Sphingobacteriia(0.1500),o:Sphingobacteriales(0.0673),f:Sphingobacteriaceae(0.0218),g:Parapedobacter(0.0077);
424	OTU424	d:Bacteria(1.0000),p:Aquificae(0.9991),c:Aquificae(0.9964),o:Aquificales(0.9975),f:Hydrogenothermaceae(0.9975),g:Sulfurihydrogenibium(0.9850);
425	OTU425	d:Bacteria(1.0000),p:Actinobacteria(1.0000),c:Actinobacteria(0.9963),o:Coriobacteriales(0.9973),f:Coriobacteriaceae(0.9974),g:Adlercreutzia(0.7814);
426	OTU426	d:Bacteria(1.0000),p:Actinobacteria(0.9989),c:Actinobacteria(0.9741),o:Coriobacteriales(0.9672),f:Coriobacteriaceae(0.9191),g:Collinsella(0.4282);
427	OTU427	d:Bacteria(1.0000),p:Firmicutes(0.7911),c:Clostridia(0.4593),o:Clostridiales(0.2305),f:Clostridiaceae_2(0.0668),g:Alkaliphilus(0.0143);
428	OTU428	d:Bacteria(1.0000),p:Bacteroidetes(0.9987),c:Bacteroidia(0.9741),o:Bacteroidales(0.9672),f:Rikenellaceae(0.9109),g:Alistipes(0.8502);
429	OTU429	d:Bacteria(1.0000),p:Firmicutes(0.9988),c:Clostridia(0.9814),o:Clostridiales(0.9715),f:Ruminococcaceae(0.9109),g:Clostridium_IV(0.5751);
430	OTU430	d:Bacteria(1.0000),p:Firmicutes(0.9989),c:Clostridia(0.9704),o:Clostridiales(0.9597),f:Ruminococcaceae(0.8943),g:Anaerotruncus(0.2716);
431	OTU431	d:Bacteria(1.0000),p:Bacteroidetes(0.9990),c:Bacteroidia(0.8838),o:Bacteroidales(0.6864),f:Bacteroidaceae(0.1097),g:Bacteroides(0.0191);
432	OTU432	d:Bacteria(1.0000),p:Firmicutes(0.9991),c:Clostridia(0.9299),o:Clostridiales(0.8337),f:Lachnospiraceae(0.5055),g:Lactonifactor(0.2194);
433	OTU433	d:Bacteria(1.0000),p:Firmicutes(0.8857),c:Negativicutes(0.3967),o:Selenomonadales(0.1942),f:Veillonellaceae(0.0883),g:Dendrosporobacter(0.0167);
434	OTU434	d:Bacteria(1.0000),p:Firmicutes(0.4731),c:Bacilli(0.2113),o:Lactobacillales(0.0945),f:Lactobacillaceae(0.0296),g:Lactobacillus(0.0094);
435	OTU435	d:Bacteria(1.0000),p:Firmicutes(0.9802),c:Clostridia(0.7723),o:Clostridiales(0.3394),f:Peptococcaceae_1(0.1525),g:Desulfitibacter(0.0295);
436	OTU436	d:Bacteria(1.0000),p:Firmicutes(0.8620),c:Clostridia(0.5845),o:Clostridiales(0.3031),f:Clostridiaceae_4(0.0454),g:Thermotalea(0.0119);
437	OTU437	d:Bacteria(1.0000),p:Bacteroidetes(0.9999),c:Bacteroidia(0.9990),o:Bacteroidales(0.9994),f:Prevotellaceae(0.9898),g:Prevotella(0.9935);
438	OTU438	d:Bacteria(1.0000),p:Firmicutes(0.9970),c:Clostridia(0.9449),o:Clostridiales(0.8617),f:Ruminococcaceae(0.5430),g:Oscillibacter(0.2716);
439	OTU439	d:Bacteria(1.0000),p:Firmicutes(0.9986),c:Clostridia(0.9950),o:Clostridiales(0.9960),f:Syntrophomonadaceae(0.9929),g:Syntrophothermus(0.9968);
440	OTU440	d:Bacteria(1.0000),p:Synergistetes(0.9566),c:Synergistia(0.8470),o:Synergistales(0.5099),f:Synergistaceae(0.3470),g:Cloacibacillus(0.0523);
441	OTU441	d:Bacteria(1.0000),p:Firmicutes(0.9993),c:Clostridia(0.9391),o:Clostridiales(0.8477),f:Ruminococcaceae(0.6928),g:Clostridium_IV(0.1672);
442	OTU442	d:Bacteria(1.0000),p:Firmicutes(0.9990),c:Clostridia(0.9522),o:Clostridiales(0.8897),f:Lachnospiraceae(0.6553),g:Clostridium_XlVa(0.3760);
443	OTU443	d:Bacteria(1.0000),p:Firmicutes(0.8147),c:Clostridia(0.3967),o:Clostridiales(0.1942),f:Lachnospiraceae(0.0454),g:Robinsoniella(0.0119);
444	OTU444	d:Bacteria(1.0000),p:Firmicutes(0.8857),c:Clostridia(0.6471),o:Clostridiales(0.3394),f:Clostridiaceae_1(0.1097),g:Clostridium_sensu_stricto(0.0191);
445	OTU445	d:Bacteria(1.0000),p:Firmicutes(0.9989),c:Clostridia(0.9486),o:Clostridiales(0.8757),f:Clostridiaceae_1(0.5804),g:Anaerosporobacter(0.3760);
446	OTU446	d:Bacteria(1.0000),p:Actinobacteria(0.9962),c:Actinobacteria(0.9299),o:Coriobacteriales(0.8337),f:Coriobacteriaceae(0.6928),g:Asaccharobacter(0.0523);
447	OTU447	d:Bacteria(1.0000),p:Firmicutes(0.9987),c:Negativicutes(0.9814),o:Selenomonadales(0.9715),f:Acidaminococcaceae(0.9191),g:Phascolarctobacterium(0.4804);
448	OTU448	d:Bacteria(1.0000),p:Firmicutes(0.9986),c:Clostridia(0.9886),o:Clostridiales(0.9757),f:Lachnospiraceae(0.8778),g:Blautia(0.6438);
449	OTU449	d:Bacteria(1.0000),p:Firmicutes(0.9993),c:Clostridia(0.9522),o:Clostridiales(0.8897),f:Ruminococcaceae(0.6928),g:Clostridium_IV(0.4282);
450	OTU450	d:Bacteria(1.0000),p:Firmicutes(0.9566),c:Clostridia(0.8348),o:Clostridiales(0.4658),g:Natranaerovirga(0.0295);
451	OTU451	d:Bacteria(1.0000),p:Firmicutes(0.9970),c:Clostridia(0.9391),o:Clostridiales(0.8337),f:Ruminococcaceae(0.6179),g:Ethanoligenens(0.0637);
452	OTU452	d:Bacteria(1.0000),p:Nitrospirae(0.9990),c:Nitrospira(0.9961),o:Nitrospirales(0.9970),f:Nitrospiraceae(0.9973),g:Nitrospira(0.9972);
453	OTU453	d:Bacteria(1.0000),p:Firmicutes(1.0000),c:Bacilli(1.0000),o:Lactobacillales(0.9966),f:Lactobacillaceae(0.9908),g:Lactobacillus(0.9871);
454	OTU454	d:Bacteria(1.0000),p:Firmicutes(0.8620),c:Clostridia(0.4593),o:Clostridiales(0.2305),f:Ruminococcaceae(0.0668),g:Clostridium_III(0.0143);
455	OTU455	d:Bacteria(1.0000),p:Bacteroidetes(0.9997),c:Bacteroidia(0.9943),o:Bacteroidales(0.9954),f:Prevotellaceae(0.9837),g:Prevotella(0.9807);
456	OTU456	d:Bacteria(1.0000),p:Firmicutes(0.9899),c:Clostridia(0.7723),o:Clostridiales(0.4216),f:Eubacteriaceae(0.2665),g:Anaerofustis(0.0523);
457	OTU457	d:Bacteria(1.0000),p:Bacteroidetes(0.9989),c:Bacteroidia(0.8931),o:Bacteroidales(0.7305),f:Prevotellaceae(0.3068),g:Prevotella(0.0637);
458	OTU458	d:Bacteria(1.0000),p:Firmicutes(0.9992),c:Clostridia(0.9559),o:Clostridiales(0.9037),f:Ruminococcaceae(0.8425),g:Clostridium_IV(0.1672);
459	OTU459	d:Bacteria(1.0000),p:Firmicutes(0.9987),c:Bacilli(0.9946),o:Bacillales(0.9952),f:Staphylococcaceae(0.9837),g:Staphylococcus(0.9765);
460	OTU460	d:Bacteria(1.0000),p:Proteobacteria(0.9997),c:Deltaproteobacteria(0.9937),o:Desulfovibrionales(0.9926),f:Desulfovibrionaceae(0.9522),g:Desulfovibrio(0.9722);
461	OTU461	d:Bacteria(1.0000),p:Verrucomicrobia(0.9914),c:Subdivision3(0.8562),g:Subdivision3_genera_incertae_sedis(0.1150);
462	OTU462	d:Bacteria(1.0000),p:Firmicutes(0.9992),c:Clostridia(0.9207),o:Clostridiales(0.8197),f:Lachnospiraceae(0.5055),g:Clostridium_XlVa(0.1150);
463	OTU463	d:Bacteria(0.8258),p:Bacteroidetes(0.3677),c:Sphingobacteriia(0.0285),o:Sphingobacteriales(0.0111),f:Sphingobacteriaceae(0.0037),g:Parapedobacter(0.0027);
464	OTU464	d:Bacteria(1.0000),p:Firmicutes(0.9988),c:Clostridia(0.9886),o:Clostridiales(0.9693),f:Ruminococcaceae(0.8778),g:Intestinimonas(0.5327);
465	OTU465	d:Bacteria(1.0000),p:Firmicutes(0.9993),c:Erysipelotrichia(0.9968),o:Erysipelotrichales(0.9979),f:Erysipelotrichaceae(0.9978),g:Sharpea(0.9914);
466	OTU466	d:Bacteria(1.0000),p:Firmicutes(0.9993),c:Clostridia(0.9948),o:Clostridiales(0.9958),f:Lachnospiraceae(0.9888),g:Anaerostipes(0.9914);
467	OTU467	d:Bacteria(1.0000),p:Actinobacteria(1.0000),c:Actinobacteria(1.0000),o:Actinomycetales(1.0000),f:Actinomycetaceae(0.9908),g:Actinomyces(0.9957);
468	OTU468	d:Bacteria(1.0000),p:Firmicutes(0.9946),c:Clostridia(0.8931),o:Clostridiales(0.7305),f:Ruminococcaceae(0.3872),g:Hydrogenoanaerobacterium(0.0637);
469	OTU469	d:Bacteria(1.0000),p:Firmicutes(0.8620),c:Clostridia(0.3342),o:Clostridiales(0.1579),f:Clostridiaceae_1(0.0668),g:Clostridium_sensu_stricto(0.0143);
470	OTU470	d:Bacteria(1.0000),p:Tenericutes(0.2622),c:Mollicutes(0.0888),o:Entomoplasmatales(0.0400),f:Entomoplasmataceae(0.0061),g:Mesoplasma(0.0043);
471	OTU471	d:Bacteria(1.0000),p:Bacteroidetes(0.8147),c:Bacteroidia(0.1500),o:Bacteroidales(0.0673),f:Marinilabiliaceae(0.0140),g:Alkalitalea(0.0043);
472	OTU472	d:Bacteria(1.0000),p:Firmicutes(0.9946),c:Clostridia(0.9023),o:Clostridiales(0.7746),f:Ruminococcaceae(0.4275),g:Sporobacter(0.0637);
473	OTU473	d:Bacteria(0.0024),p:Proteobacteria(0.0000),c:Gammaproteobacteria(0.0000),o:Pseudomonadales(0.0000),f:Moraxellaceae(0.0000),g:Moraxella(0.0000);
474	OTU474	d:Bacteria(0.9005),p:Spirochaetes(0.1427),c:Spirochaetia(0.0285),o:Spirochaetales(0.0111),f:Spirochaetaceae(0.0037),g:Treponema(0.0027);
475	OTU475	d:Bacteria(1.0000),p:Firmicutes(0.9991),c:Clostridia(0.9631),o:Clostridiales(0.9317),f:Syntrophomonadaceae(0.8861),g:Syntrophomonas(0.1672);
476	OTU476	d:Bacteria(1.0000),p:Bacteroidetes(0.9329),c:Sphingobacteriia(0.3967),o:Sphingobacteriales(0.1942),f:Sphingobacteriaceae(0.0883),g:Parapedobacter(0.0119);
477	OTU477	d:Bacteria(1.0000),p:Bacteroidetes(0.9989),c:Bacteroidia(0.9115),o:Bacteroidales(0.8057),f:Prevotellaceae(0.3068),g:Prevotella(0.0751);
478	OTU478	d:Bacteria(1.0000),p:Bacteroidetes(0.9566),c:Sphingobacteriia(0.2725),o:Sphingobacteriales(0.1218),f:Sphingobacteriaceae(0.0454),g:Solitalea(0.0119);
479	OTU479	d:Bacteria(1.0000),p:Thermotogae(0.9993),c:Thermotogae(0.9968),o:Thermotogales(0.9979),f:Thermotogaceae(0.9978),g:Thermotoga(0.9914);
480	OTU480	d:Bacteria(1.0000),p:Firmicutes(0.9986),c:Clostridia(0.9207),o:Clostridiales(0.8197),f:Lachnospiraceae(0.3872),g:Clostridium_XlVb(0.1150);
481	OTU481	d:Bacteria(1.0000),p:Dictyoglomi(0.9988),c:Dictyoglomia(0.9956),o:Dictyoglomales(0.9966),f:Dictyoglomaceae(0.9970),g:Dictyoglomus(0.9972);
482	OTU482	d:Bacteria(1.0000),p:Firmicutes(0.9988),c:Clostridia(0.9886),o:Clostridiales(0.9757),f:Ruminococcaceae(0.9191),g:Clostridium_IV(0.6095);
483	OTU483	d:Bacteria(1.0000),p:Synergistetes(0.8620),c:Synergistia(0.6471),o:Synergistales(0.3394),f:Synergistaceae(0.1861),g:Aminivibrio(0.0167);
484	OTU484	d:Bacteria(1.0000),p:Firmicutes(0.9899),c:Clostridia(0.8348),o:Clostridiales(0.4658),f:Gracilibacteraceae(0.1861),g:Gracilibacter(0.0409);
485	OTU485	d:Bacteria(1.0000),p:Firmicutes(0.9899),c:Clostridia(0.8654),o:Clostridiales(0.5981),f:Ruminococcaceae(0.1861),g:Clostridium_IV(0.0215);
486	OTU486	d:Bacteria(1.0000),p:Bacteroidetes(0.9996),c:Bacteroidia(0.9946),o:Bacteroidales(0.9956),f:Prevotellaceae(0.9837),g:Prevotella(0.9807);
487	OTU487	d:Bacteria(1.0000),p:Firmicutes(0.9988),c:Clostridia(0.9814),o:Clostridiales(0.9715),f:Ruminococcaceae(0.9109),g:Anaerotruncus(0.5751);
488	OTU488	d:Bacteria(1.0000),p:Firmicutes(0.9329),c:Bacilli(0.5219),o:Bacillales(0.2668),f:Paenibacillaceae_1(0.1311),g:Paenibacillus(0.0215);
489	OTU489	d:Bacteria(1.0000),p:Firmicutes(0.9566),c:Clostridia(0.7097),o:Clostridiales(0.3775),f:Clostridiaceae_4(0.1097),g:Thermotalea(0.0191);
490	OTU490	d:Bacteria(1.0000),p:Firmicutes(0.9930),c:Clostridia(0.9023),o:Clostridiales(0.7746),f:Ruminococcaceae(0.4275),g:Clostridium_IV(0.0409);
491	OTU491	d:Bacteria(1.0000),p:Bacteroidetes(0.8857),c:Sphingobacteriia(0.3342),o:Sphingobacteriales(0.1579),f:Sphingobacteriaceae(0.0668),g:Pedobacter(0.0119);
492	OTU492	d:Bacteria(1.0000),p:Gemmatimonadetes(0.9992),c:Gemmatimonadetes(0.9595),o:Gemmatimonadales(0.9177),f:Gemmatimonadaceae(0.8861),g:Gemmatimonas(0.7470);
493	OTU493	d:Bacteria(0.9753),p:Firmicutes(0.1875),c:Clostridia(0.0345),o:Clostridiales(0.0136),f:Eubacteriaceae(0.0042),g:Pseudoramibacter(0.0034);
494	OTU494	d:Bacteria(1.0000),p:Bacteroidetes(0.9999),c:Bacteroidia(0.9985),o:Bacteroidales(0.9991),f:Prevotellaceae(0.9888),g:Prevotella(0.9871);
495	OTU495	d:Bacteria(1.0000),p:Firmicutes(0.9990),c:Negativicutes(0.9956),o:Selenomonadales(0.9966),f:Veillonellaceae(0.9970),g:Veillonella(0.9850);
496	OTU496	d:Bacteria(1.0000),p:Firmicutes(0.9992),c:Clostridia(0.9486),o:Clostridiales(0.8757),f:Ruminococcaceae(0.7302),g:Oscillibacter(0.2716);
497	OTU497	d:Bacteria(1.0000),p:Actinobacteria(1.0000),c:Actinobacteria(1.0000),o:Actinomycetales(1.0000),f:Corynebacteriaceae(0.9857),g:Corynebacterium(0.9850);
498	OTU498	d:Bacteria(1.0000),p:Firmicutes(0.9954),c:Clostridia(0.9023),o:Clostridiales(0.7746),f:Ruminococcaceae(0.4275),g:Anaerobacterium(0.0523);
499	OTU499	d:Bacteria(1.0000),p:Firmicutes(0.9978),c:Clostridia(0.9449),o:Clostridiales(0.8617),f:Ruminococcaceae(0.6553),g:Clostridium_III(0.2716);
500	OTU500	d:Bacteria(1.0000),p:Fibrobacteres(0.9998),c:Fibrobacteria(0.9978),o:Fibrobacterales(0.9988),f:Fibrobacteraceae(0.9984),g:Fibrobacter(0.9985);
501	OTU501	d:Bacteria(1.0000),p:Firmicutes(0.9994),c:Bacilli(0.9964),o:Lactobacillales(0.9964),f:Streptococcaceae(0.9929),g:Lactococcus(0.9850);
502	OTU502	d:Bacteria(1.0000),p:Firmicutes(0.9991),c:Clostridia(0.9668),o:Clostridiales(0.9457),f:Ruminococcaceae(0.8425),g:Clostridium_IV(0.3760);
503	OTU503	d:Bacteria(1.0000),p:Actinobacteria(1.0000),c:Actinobacteria(1.0000),o:Actinomycetales(0.9975),f:Corynebacteriaceae(0.9908),g:Corynebacterium(0.9957);
504	OTU504	d:Bacteria(1.0000),p:Proteobacteria(1.0000),c:Betaproteobacteria(0.9850),o:Burkholderiales(0.9736),f:Comamonadaceae(0.9191),g:Pelomonas(0.7814);
505	OTU505	d:Bacteria(1.0000),p:Fusobacteria(1.0000),c:Fusobacteriia(1.0000),o:Fusobacteriales(1.0000),f:Fusobacteriaceae(1.0000),g:Fusobacterium(0.9871);
506	OTU506	d:Bacteria(1.0000),p:Tenericutes(0.6840),c:Mollicutes(0.3342),o:Acholeplasmatales(0.1579),f:Acholeplasmataceae(0.0668),g:Acholeplasma(0.0143);
507	OTU507	d:Bacteria(1.0000),p:Firmicutes(0.9962),c:Clostridia(0.9391),o:Clostridiales(0.8197),f:Ruminococcaceae(0.5055),g:Sporobacter(0.0637);
508	OTU508	d:Bacteria(1.0000),p:Bacteroidetes(0.8620),c:Sphingobacteriia(0.1500),o:Sphingobacteriales(0.0673),f:Sphingobacteriaceae(0.0218),g:Parapedobacter(0.0077);
509	OTU509	d:Bacteria(1.0000),p:Firmicutes(0.9992),c:Clostridia(0.9522),o:Clostridiales(0.8897),f:Ruminococcaceae(0.6553),g:Papillibacter(0.2194);
510	OTU510	d:Bacteria(1.0000),p:Bacteroidetes(0.9986),c:Bacteroidia(0.9950),o:Bacteroidales(0.9960),f:Bacteroidaceae(0.6553),g:Bacteroides(0.4804);
511	OTU511	d:Bacteria(1.0000),p:Firmicutes(0.9992),c:Clostridia(0.9595),o:Clostridiales(0.9177),f:Ruminococcaceae(0.8051),g:Clostridium_IV(0.3238);
512	OTU512	d:Bacteria(1.0000),p:Tenericutes(0.8384),c:Mollicutes(0.5845),o:Acholeplasmatales(0.2305),f:Acholeplasmataceae(0.1097),g:Acholeplasma(0.0191);
513	OTU513	d:Bacteria(1.0000),p:Verrucomicrobia(0.9922),c:Subdivision5(0.8931),g:Subdivision5_genera_incertae_sedis(0.3238);
514	OTU514	d:Bacteria(1.0000),p:Proteobacteria(0.4731),c:Deltaproteobacteria(0.2113),o:Bdellovibrionales(0.0945),f:Bdellovibrionaceae(0.0296),g:Vampirovibrio(0.0094);
515	OTU515	d:Bacteria(1.0000),p:Firmicutes(0.9329),c:Clostridia(0.7723),o:Clostridiales(0.4216),f:Clostridiaceae_2(0.1311),g:Alkaliphilus(0.0215);
516	OTU516	d:Bacteria(1.0000),p:Firmicutes(0.5785),c:Erysipelotrichia(0.2725),o:Erysipelotrichales(0.1218),f:Erysipelotrichaceae(0.0454),g:Holdemania(0.0119);
517	OTU517	d:Bacteria(1.0000),p:Firmicutes(0.9986),c:Clostridia(0.9950),o:Clostridiales(0.9960),f:Clostridiales_Incertae_Sedis_XI(0.9939),g:Parvimonas(0.9968);
518	OTU518	d:Bacteria(1.0000),p:Firmicutes(0.9985),c:Negativicutes(0.9943),o:Selenomonadales(0.9954),f:Acidaminococcaceae(0.9857),g:Succiniclasticum(0.9701);
519	OTU519	d:Bacteria(1.0000),p:Firmicutes(0.9566),c:Clostridia(0.7723),o:Clostridiales(0.4216),f:Clostridiaceae_4(0.1097),g:Thermotalea(0.0191);
520	OTU520	d:Bacteria(1.0000),p:Firmicutes(0.9954),c:Clostridia(0.9207),o:Clostridiales(0.8197),f:Ruminococcaceae(0.5430),g:Intestinimonas(0.0637);
521	OTU521	d:Bacteria(1.0000),p:Firmicutes(0.9978),c:Clostridia(0.9486),o:Clostridiales(0.8757),f:Ruminococcaceae(0.7302),g:Clostridium_IV(0.0751);
522	OTU522	d:Bacteria(1.0000),p:Proteobacteria(0.9954),c:Betaproteobacteria(0.8838),o:Burkholderiales(0.3775),f:Sutterellaceae(0.2263),g:Sutterella(0.0523);
523	OTU523	d:Bacteria(1.0000),p:Firmicutes(0.9992),c:Clostridia(0.9966),o:Clostridiales(0.9977),f:Clostridiales_Incertae_Sedis_XI(0.9975),g:Finegoldia(0.9968);
524	OTU524	d:Bacteria(1.0000),p:Firmicutes(0.9986),c:Clostridia(0.9924),o:Clostridiales(0.9799),f:Ruminococcaceae(0.9357),g:Hydrogenoanaerobacterium(0.6095);
525	OTU525	d:Bacteria(1.0000),p:Firmicutes(0.9989),c:Clostridia(0.9777),o:Clostridiales(0.9693),f:Ruminococcaceae(0.8943),g:Clostridium_IV(0.3760);
526	OTU526	d:Bacteria(1.0000),p:Firmicutes(0.9992),c:Clostridia(0.9522),o:Clostridiales(0.8897),f:Ruminococcaceae(0.6553),g:Anaerotruncus(0.1150);
527	OTU527	d:Bacteria(1.0000),p:Deferribacteres(0.9999),c:Deferribacteres(0.9995),o:Deferribacterales(0.9996),f:Deferribacteraceae(0.9996),g:Deferribacter(0.9973);
528	OTU528	d:Bacteria(1.0000),p:Firmicutes(0.9962),c:Clostridia(0.9115),o:Clostridiales(0.8057),f:Ruminococcaceae(0.3068),g:Acetanaerobacterium(0.0409);
529	OTU529	d:Bacteria(1.0000),p:Firmicutes(0.9999),c:Clostridia(0.9946),o:Clostridiales(0.9956),f:Lachnospiraceae(0.9357),g:Clostridium_XlVa(0.8846);
530	OTU530	d:Bacteria(1.0000),p:Planctomycetes(0.9907),c:Planctomycetia(0.8746),o:Planctomycetales(0.6422),f:Planctomycetaceae(0.4677),g:Pirellula(0.0215);
531	OTU531	d:Bacteria(1.0000),p:Actinobacteria(1.0000),c:Actinobacteria(1.0000),o:Coriobacteriales(1.0000),f:Coriobacteriaceae(1.0000),g:Olsenella(0.9967);
532	OTU532	d:Bacteria(1.0000),p:Firmicutes(0.9922),c:Clostridia(0.8746),o:Clostridiales(0.5981),f:Ruminococcaceae(0.1861),g:Papillibacter(0.0215);
533	OTU533	d:Bacteria(1.0000),p:Firmicutes(0.8147),c:Clostridia(0.3967),o:Clostridiales(0.1942),f:Lachnospiraceae(0.0218),g:Clostridium_XlVa(0.0077);
534	OTU534	d:Bacteria(1.0000),p:Proteobacteria(0.9988),c:Deltaproteobacteria(0.9950),o:Desulfovibrionales(0.9960),f:Desulfovibrionaceae(0.9888),g:Bilophila(0.9829);
535	OTU535	d:Bacteria(1.0000),p:Bacteroidetes(0.9990),c:Bacteroidia(0.9963),o:Bacteroidales(0.9973),f:Prevotellaceae(0.9522),g:Prevotella(0.7126);
536	OTU536	d:Bacteria(1.0000),p:Firmicutes(0.9990),c:Clostridia(0.9963),o:Clostridiales(0.9973),f:Peptostreptococcaceae(0.9888),g:Clostridium_XI(0.9893);
537	OTU537	d:Bacteria(1.0000),p:Proteobacteria(0.9999),c:Epsilonproteobacteria(0.9995),o:Campylobacterales(0.9962),f:Campylobacteraceae(0.9898),g:Campylobacter(0.9935);
538	OTU538	d:Bacteria(1.0000),p:Proteobacteria(0.9996),c:Alphaproteobacteria(0.9974),o:Caulobacterales(0.9693),f:Caulobacteraceae(0.9274),g:Phenylobacterium(0.7126);
539	OTU539	d:Bacteria(1.0000),p:Bacteroidetes(0.7911),c:Sphingobacteriia(0.0345),o:Sphingobacteriales(0.0136),f:Sphingobacteriaceae(0.0061),g:Parapedobacter(0.0043);
540	OTU540	d:Bacteria(1.0000),p:Firmicutes(0.9987),c:Clostridia(0.9924),o:Clostridiales(0.9799),f:Peptostreptococcaceae(0.7676),g:Clostridium_XI(0.6095);
541	OTU541	d:Bacteria(1.0000),p:Firmicutes(0.9990),c:Negativicutes(0.9954),o:Selenomonadales(0.9964),f:Acidaminococcaceae(0.9919),g:Acidaminococcus(0.9786);
542	OTU542	d:Bacteria(1.0000),p:Firmicutes(0.9992),c:Clostridia(0.9631),o:Clostridiales(0.9317),f:Ruminococcaceae(0.8778),g:Clostridium_IV(0.3760);
543	OTU543	d:Bacteria(1.0000),p:Bacteroidetes(0.7911),c:Sphingobacteriia(0.1500),o:Sphingobacteriales(0.0673),f:Sphingobacteriaceae(0.0218),g:Mucilaginibacter(0.0060);
544	OTU544	d:Bacteria(1.0000),p:Deinococcus-Thermus(0.9999),c:Deinococci(0.9995),o:Deinococcales(0.9996),f:Deinococcaceae(0.9996),g:Deinococcus(0.9996);
545	OTU545	d:Bacteria(1.0000),p:Proteobacteria(0.8620),c:Alphaproteobacteria(0.5845),o:Rhodospirillales(0.1579),f:Rhodospirillaceae(0.0668),g:Insolitispirillum(0.0094);
546	OTU546	d:Bacteria(1.0000),p:Firmicutes(0.9989),c:Clostridia(0.9668),o:Clostridiales(0.9457),f:Lachnospiraceae(0.5804),g:Hespellia(0.3760);
547	OTU547	d:Bacteria(1.0000),p:Firmicutes(0.7911),c:Negativicutes(0.2725),o:Selenomonadales(0.1218),f:Veillonellaceae(0.0454),g:Selenomonas(0.0119);
548	OTU548	d:Bacteria(1.0000),p:Firmicutes(0.9954),c:Clostridia(0.9023),o:Clostridiales(0.7746),f:Ruminococcaceae(0.3470),g:Papillibacter(0.0523);
549	OTU549	d:Bacteria(0.6762),p:Bacteroidetes(0.0754),c:Bacteroidia(0.0195),o:Bacteroidales(0.0074),f:Bacteroidaceae(0.0020),g:Anaerorhabdus(0.0020);
550	OTU550	d:Bacteria(1.0000),p:Firmicutes(0.9983),c:Clostridia(0.9929),o:Clostridiales(0.9841),f:Lachnospiraceae(0.9604),g:Lachnospiracea_incertae_sedis(0.9701);
551	OTU551	d:Bacteria(1.0000),p:Firmicutes(0.9899),c:Clostridia(0.6471),o:Clostridiales(0.3394),f:Gracilibacteraceae(0.1861),g:Lutispora(0.0409);
552	OTU552	d:Bacteria(1.0000),p:Firmicutes(0.9991),c:Clostridia(0.9668),o:Clostridiales(0.9317),f:Ruminococcaceae(0.8425),g:Clostridium_IV(0.2716);
553	OTU553	d:Bacteria(1.0000),p:Bacteroidetes(0.9930),c:Bacteroidia(0.7097),o:Bacteroidales(0.3775),f:Porphyromonadaceae(0.1311),g:Parabacteroides(0.0215);
554	OTU554	d:Bacteria(1.0000),p:Firmicutes(0.9930),c:Clostridia(0.8838),o:Clostridiales(0.6864),f:Defluviitaleaceae(0.2263),g:Defluviitalea(0.0523);
555	OTU555	d:Bacteria(1.0000),p:Firmicutes(1.0000),c:Negativicutes(0.9956),o:Selenomonadales(0.9966),f:Veillonellaceae(0.9970),g:Megamonas(0.9722);
556	OTU556	d:Bacteria(1.0000),p:Bacteroidetes(0.7911),c:Sphingobacteriia(0.0345),o:Sphingobacteriales(0.0136),f:Sphingobacteriaceae(0.0061),g:Pedobacter(0.0043);
557	OTU557	d:Bacteria(1.0000),p:Bacteroidetes(0.9999),c:Bacteroidia(0.9995),o:Bacteroidales(0.9996),f:Prevotellaceae(0.9970),g:Prevotella(0.9972);
558	OTU558	d:Bacteria(1.0000),p:Firmicutes(0.9989),c:Clostridia(0.9814),o:Clostridiales(0.9715),f:Ruminococcaceae(0.9026),g:Clostridium_IV(0.6095);
559	OTU559	d:Bacteria(1.0000),p:Firmicutes(0.9987),c:Clostridia(0.9924),o:Clostridiales(0.9799),f:Ruminococcaceae(0.9439),g:Faecalibacterium(0.6095);
560	OTU560	d:Bacteria(1.0000),p:Aquificae(0.9983),c:Aquificae(0.9941),o:Aquificales(0.9952),f:Hydrogenothermaceae(0.9898),g:Persephonella(0.7126);
561	OTU561	d:Bacteria(1.0000),p:Firmicutes(0.8147),c:Clostridia(0.5219),o:Clostridiales(0.2668),f:Clostridiaceae_4(0.0883),g:Thermotalea(0.0143);
562	OTU562	d:Bacteria(1.0000),p:SR1(0.9987),g:SR1_genera_incertae_sedis(0.9786);
563	OTU563	d:Bacteria(1.0000),p:Proteobacteria(0.9987),c:Betaproteobacteria(0.9115),o:Neisseriales(0.5981),f:Neisseriaceae(0.4275),g:Aquaspirillum(0.1672);
564	OTU564	d:Bacteria(1.0000),p:Firmicutes(1.0000),c:Bacilli(1.0000),o:Lactobacillales(0.9962),f:Streptococcaceae(0.9888),g:Streptococcus(0.9914);
565	OTU565	d:Bacteria(1.0000),p:Bacteroidetes(0.9329),c:Bacteroidia(0.3342),o:Bacteroidales(0.1579),f:Porphyromonadaceae(0.0668),g:Porphyromonas(0.0143);
566	OTU566	d:Bacteria(1.0000),p:Firmicutes(0.8857),c:Erysipelotrichia(0.7097),o:Erysipelotrichales(0.3775),f:Erysipelotrichaceae(0.2263),g:Erysipelotrichaceae_incertae_sedis(0.0523);
567	OTU567	d:Bacteria(1.0000),p:Firmicutes(1.0000),c:Bacilli(1.0000),o:Lactobacillales(0.9964),f:Lactobacillaceae(0.9908),g:Lactobacillus(0.9701);
568	OTU568	d:Bacteria(1.0000),p:Firmicutes(0.9962),c:Clostridia(0.9023),o:Clostridiales(0.7746),f:Ruminococcaceae(0.5055),g:Clostridium_III(0.0637);
569	OTU569	d:Bacteria(1.0000),p:Actinobacteria(0.9989),c:Actinobacteria(0.9958),o:Actinomycetales(0.9964),f:Actinomycetaceae(0.9898),g:Varibaculum(0.9743);
570	OTU570	d:Bacteria(1.0000),p:Caldiserica(0.9993),c:Caldisericia(0.9968),o:Caldisericales(0.9979),f:Caldisericaceae(0.9978),g:Caldisericum(0.9979);
571	OTU571	d:Bacteria(1.0000),p:Spirochaetes(0.8147),c:Spirochaetia(0.5219),o:Spirochaetales(0.2668),f:Spirochaetaceae(0.1311),g:Treponema(0.0143);
572	OTU572	d:Bacteria(1.0000),p:Firmicutes(0.8620),c:Erysipelotrichia(0.5219),o:Erysipelotrichales(0.2668),f:Erysipelotrichaceae(0.1311),g:Clostridium_XVIII(0.0215);
573	OTU573	d:Bacteria(1.0000),p:Bacteroidetes(0.9998),c:Bacteroidia(0.9973),o:Bacteroidales(0.9985),f:Bacteroidaceae(0.9939),g:Bacteroides(0.9969);
574	OTU574	d:Bacteria(1.0000),p:Firmicutes(0.9984),c:Clostridia(0.9943),o:Clostridiales(0.9954),f:Ruminococcaceae(0.9888),g:Faecalibacterium(0.8502);
575	OTU575	d:Bacteria(1.0000),p:Chlamydiae(0.9970),c:Chlamydiia(0.9449),o:Chlamydiales(0.8617),f:Parachlamydiaceae(0.5430),g:Parachlamydia(0.0523);
576	OTU576	d:Bacteria(1.0000),p:Firmicutes(0.7674),c:Clostridia(0.3967),o:Clostridiales(0.1942),f:Peptostreptococcaceae(0.0140),g:Clostridium_XI(0.0060);
577	OTU577	d:Bacteria(1.0000),p:Firmicutes(0.9093),c:Clostridia(0.7723),o:Clostridiales(0.4216),f:Eubacteriaceae(0.1311),g:Eubacterium(0.0215);
578	OTU578	d:Bacteria(1.0000),p:Firmicutes(0.9984),c:Clostridia(0.9595),o:Clostridiales(0.9177),f:Lachnospiraceae(0.8861),g:Lachnospiracea_incertae_sedis(0.7470);
579	OTU579	d:Bacteria(1.0000),p:Bacteroidetes(0.9993),c:Bacteroidia(0.9935),o:Bacteroidales(0.9904),f:Prevotellaceae(0.9522),g:Prevotella(0.9189);
580	OTU580	d:Bacteria(1.0000),p:Bacteroidetes(0.9985),c:Bacteroidia(0.9922),o:Bacteroidales(0.9778),f:Prevotellaceae(0.8943),g:Prevotella(0.7470);
581	OTU581	d:Bacteria(1.0000),p:Proteobacteria(1.0000),c:Gammaproteobacteria(1.0000),o:Pseudomonadales(1.0000),f:Moraxellaceae(1.0000),g:Acinetobacter(0.9893);
582	OTU582	d:Bacteria(1.0000),p:Bacteroidetes(0.8857),c:Sphingobacteriia(0.2725),o:Sphingobacteriales(0.1218),f:Sphingobacteriaceae(0.0454),g:Pedobacter(0.0077);
583	OTU583	d:Bacteria(1.0000),p:Firmicutes(0.9990),c:Clostridia(0.9391),o:Clostridiales(0.8477),f:Clostridiaceae_1(0.5430),g:Anaerosporobacter(0.3238);
584	OTU584	d:Bacteria(1.0000),p:Firmicutes(0.9999),c:Clostridia(0.9943),o:Clostridiales(0.9954),f:Lachnospiraceae(0.9847),g:Roseburia(0.9701);
585	OTU585	d:Bacteria(1.0000),p:Firmicutes(0.9930),c:Clostridia(0.8931),o:Clostridiales(0.4658),f:Ruminococcaceae(0.3068),g:Intestinimonas(0.0523);
586	OTU586	d:Bacteria(1.0000),p:Bacteroidetes(0.9093),c:Bacteroidia(0.7723),o:Bacteroidales(0.4216),f:Bacteroidaceae(0.2665),g:Anaerorhabdus(0.0637);
587	OTU587	d:Bacteria(1.0000),p:Bacteroidetes(0.9994),c:Bacteroidia(0.9971),o:Bacteroidales(0.9983),f:Bacteroidaceae(0.9522),g:Bacteroides(0.9722);
588	OTU588	d:Bacteria(1.0000),p:Bacteroidetes(0.9996),c:Bacteroidia(0.9974),o:Bacteroidales(0.9986),f:Prevotellaceae(0.9857),g:Prevotella(0.9701);
589	OTU589	d:Bacteria(0.9379),p:Proteobacteria(0.1427),c:Deltaproteobacteria(0.0285),o:Bdellovibrionales(0.0111),f:Bdellovibrionaceae(0.0037),g:Vampirovibrio(0.0031);
590	OTU590	d:Bacteria(1.0000),p:Firmicutes(0.9978),c:Clostridia(0.9299),o:Clostridiales(0.8337),f:Eubacteriaceae(0.3470),g:Eubacterium(0.0865);
591	OTU591	d:Bacteria(1.0000),p:Firmicutes(0.9991),c:Clostridia(0.9961),o:Clostridiales(0.9970),f:Lachnospiraceae(0.9919),g:Clostridium_XlVb(0.9871);
592	OTU592	d:Bacteria(1.0000),p:Firmicutes(0.9989),c:Clostridia(0.9814),o:Clostridiales(0.9715),f:Ruminococcaceae(0.8861),g:Clostridium_IV(0.2194);
593	OTU593	d:Bacteria(1.0000),p:Bacteroidetes(0.9802),c:Sphingobacteriia(0.3342),o:Sphingobacteriales(0.1579),f:Sphingobacteriaceae(0.0668),g:Parapedobacter(0.0143);
594	OTU594	d:Bacteria(1.0000),p:Bacteroidetes(0.9984),c:Bacteroidia(0.9704),o:Bacteroidales(0.9597),f:Prevotellaceae(0.7676),g:Prevotella(0.5327);
595	OTU595	d:Bacteria(1.0000),p:Firmicutes(0.9992),c:Clostridia(0.9023),o:Clostridiales(0.7746),f:Lachnospiraceae(0.5055),g:Clostridium_XlVa(0.1150);
596	OTU596	d:Bacteria(1.0000),p:Firmicutes(0.9995),c:Clostridia(0.9924),o:Clostridiales(0.9799),f:Lachnospiraceae(0.9191),g:Roseburia(0.5327);
597	OTU597	d:Bacteria(1.0000),p:Firmicutes(0.9978),c:Clostridia(0.9449),o:Clostridiales(0.8337),f:Ruminococcaceae(0.6179),g:Papillibacter(0.0865);
598	OTU598	d:Bacteria(1.0000),p:Firmicutes(0.9987),c:Clostridia(0.9777),o:Clostridiales(0.9693),f:Ruminococcaceae(0.8861),g:Clostridium_IV(0.2194);
599	OTU599	d:Bacteria(1.0000),p:Firmicutes(0.7911),c:Clostridia(0.4593),o:Clostridiales(0.2305),f:Clostridiaceae_2(0.0454),g:Alkaliphilus(0.0119);
600	OTU600	d:Bacteria(1.0000),p:Bacteroidetes(0.9329),c:Bacteroidia(0.2725),o:Bacteroidales(0.1218),f:Porphyromonadaceae(0.0296),g:Paludibacter(0.0094);
601	OTU601	d:Bacteria(1.0000),p:Bacteroidetes(0.7674),c:Sphingobacteriia(0.0315),o:Sphingobacteriales(0.0123),f:Sphingobacteriaceae(0.0042),g:Parapedobacter(0.0034);
602	OTU602	d:Bacteria(1.0000),p:Firmicutes(0.9914),c:Clostridia(0.8562),o:Clostridiales(0.5540),f:Clostridiaceae_1(0.3068),g:Oxobacter(0.0637);
603	OTU603	d:Bacteria(1.0000),p:Firmicutes(0.9993),c:Clostridia(0.9486),o:Clostridiales(0.8617),f:Ruminococcaceae(0.4275),g:Sporobacter(0.1672);
604	OTU604	d:Bacteria(1.0000),p:Firmicutes(0.9990),c:Clostridia(0.9952),o:Clostridiales(0.9962),f:Lachnospiraceae(0.9888),g:Pseudobutyrivibrio(0.9743);
605	OTU605	d:Bacteria(1.0000),p:Firmicutes(0.9986),c:Clostridia(0.9886),o:Clostridiales(0.9757),f:Eubacteriaceae(0.6553),g:Eubacterium(0.4804);
606	OTU606	d:Bacteria(1.0000),p:Firmicutes(0.9994),c:Erysipelotrichia(0.9971),o:Erysipelotrichales(0.9983),f:Erysipelotrichaceae(0.9980),g:Catenibacterium(0.4804);
607	OTU607	d:Bacteria(1.0000),p:Firmicutes(0.9984),c:Clostridia(0.9935),o:Clostridiales(0.9904),f:Ruminococcaceae(0.9857),g:Faecalibacterium(0.8158);
608	OTU608	d:Bacteria(1.0000),p:Tenericutes(0.3677),c:Mollicutes(0.1500),o:Anaeroplasmatales(0.0673),f:Anaeroplasmataceae(0.0218),g:Asteroleplasma(0.0077);
609	OTU609	d:Bacteria(1.0000),p:Bacteroidetes(0.9093),c:Sphingobacteriia(0.2113),o:Sphingobacteriales(0.0945),f:Sphingobacteriaceae(0.0296),g:Parapedobacter(0.0077);
610	OTU610	d:Bacteria(1.0000),p:Bacteroidetes(0.7911),c:Bacteroidia(0.2113),o:Bacteroidales(0.0945),f:Porphyromonadaceae(0.0296),g:Barnesiella(0.0094);
611	OTU611	d:Bacteria(0.2023),p:Proteobacteria(0.0162),c:Alphaproteobacteria(0.0098),o:Rhodospirillales(0.0036),f:Acetobacteraceae(0.0005),g:Stella(0.0009);
612	OTU612	d:Bacteria(1.0000),p:Firmicutes(0.9983),c:Clostridia(0.9937),o:Clostridiales(0.9926),f:Ruminococcaceae(0.9857),g:Gemmiger(0.5327);
613	OTU613	d:Bacteria(1.0000),p:Bacteroidetes(0.9995),c:Bacteroidia(0.9973),o:Bacteroidales(0.9985),f:Bacteroidaceae(0.9191),g:Bacteroides(0.8846);
614	OTU614	d:Bacteria(1.0000),p:Fibrobacteres(0.9984),c:Fibrobacteria(0.9946),o:Fibrobacterales(0.9956),f:Fibrobacteraceae(0.9919),g:Fibrobacter(0.9967);
615	OTU615	d:Bacteria(1.0000),p:Bacteroidetes(0.8620),c:Sphingobacteriia(0.2113),o:Sphingobacteriales(0.0945),f:Sphingobacteriaceae(0.0296),g:Mucilaginibacter(0.0077);
616	OTU616	d:Bacteria(1.0000),p:Actinobacteria(0.9329),c:Actinobacteria(0.8348),o:Acidimicrobiales(0.3775),f:Acidimicrobiaceae(0.2263),g:Ilumatobacter(0.0523);
617	OTU617	d:Bacteria(1.0000),p:Bacteroidetes(0.5785),c:Sphingobacteriia(0.0315),o:Sphingobacteriales(0.0123),f:Sphingobacteriaceae(0.0042),g:Mucilaginibacter(0.0034);
618	OTU618	d:Bacteria(1.0000),p:Verrucomicrobia(0.8857),c:Subdivision5(0.7097),g:Subdivision5_genera_incertae_sedis(0.0523);
619	OTU619	d:Bacteria(1.0000),p:Firmicutes(0.9988),c:Erysipelotrichia(0.9956),o:Erysipelotrichales(0.9966),f:Erysipelotrichaceae(0.9970),g:Clostridium_XVIII(0.9850);
620	OTU620	d:Bacteria(1.0000),p:Firmicutes(0.9983),c:Clostridia(0.9939),o:Clostridiales(0.9947),f:Ruminococcaceae(0.9837),g:Faecalibacterium(0.7814);
621	OTU621	d:Bacteria(1.0000),p:Firmicutes(0.9093),c:Bacilli(0.5219),o:Bacillales(0.2668),f:Bacillaceae_1(0.1311),g:Bacillus(0.0215);
622	OTU622	d:Bacteria(1.0000),p:Proteobacteria(0.5785),c:Deltaproteobacteria(0.2725),o:Bdellovibrionales(0.1218),f:Bdellovibrionaceae(0.0454),g:Vampirovibrio(0.0119);
623	OTU623	d:Bacteria(1.0000),p:Firmicutes(0.9993),c:Clostridia(0.9595),o:Clostridiales(0.9177),f:Lachnospiraceae(0.7676),g:Dorea(0.4282);
624	OTU624	d:Bacteria(1.0000),p:Bacteroidetes(0.9999),c:Bacteroidia(0.9993),o:Bacteroidales(0.9996),f:Bacteroidaceae(0.9837),g:Bacteroides(0.9807);
625	OTU625	d:Bacteria(1.0000),p:Proteobacteria(0.9987),c:Betaproteobacteria(0.9207),o:Burkholderiales(0.7746),f:Alcaligenaceae(0.5055),g:Bordetella(0.1672);
626	OTU626	d:Bacteria(1.0000),p:Verrucomicrobia(0.8857),c:Subdivision5(0.7097),g:Subdivision5_genera_incertae_sedis(0.0523);
627	OTU627	d:Bacteria(1.0000),p:Firmicutes(0.9988),c:Clostridia(0.9486),o:Clostridiales(0.8757),f:Lachnospiraceae(0.7302),g:Clostridium_XlVa(0.3760);
628	OTU628	d:Bacteria(1.0000),p:Proteobacteria(0.4731),c:Deltaproteobacteria(0.2113),o:Bdellovibrionales(0.0945),f:Bdellovibrionaceae(0.0296),g:Vampirovibrio(0.0094);
629	OTU629	d:Bacteria(0.9005),p:Firmicutes(0.2622),c:Clostridia(0.0255),o:Clostridiales(0.0099),f:Lachnospiraceae(0.0031),g:Clostridium_XlVa(0.0027);
630	OTU630	d:Bacteria(1.0000),p:Actinobacteria(1.0000),c:Actinobacteria(1.0000),o:Coriobacteriales(1.0000),f:Coriobacteriaceae(1.0000),g:Eggerthella(0.9957);
631	OTU631	d:Bacteria(1.0000),p:Firmicutes(0.9983),c:Clostridia(0.9941),o:Clostridiales(0.9952),f:Ruminococcaceae(0.9898),g:Faecalibacterium(0.9533);
632	OTU632	d:Bacteria(1.0000),p:Proteobacteria(1.0000),c:Gammaproteobacteria(1.0000),o:Pseudomonadales(0.9966),f:Moraxellaceae(0.9970),g:Acinetobacter(0.9914);
633	OTU633	d:Bacteria(1.0000),p:Lentisphaerae(0.6840),c:Lentisphaeria(0.1500),o:Victivallales(0.0673),f:Victivallaceae(0.0218),g:Victivallis(0.0077);
634	OTU634	d:Bacteria(1.0000),p:Firmicutes(0.9978),c:Clostridia(0.9299),o:Clostridiales(0.8337),f:Ruminococcaceae(0.5430),g:Sporobacter(0.1150);
635	OTU635	d:Bacteria(1.0000),p:Bacteroidetes(0.9999),c:Bacteroidia(0.9993),o:Bacteroidales(0.9996),f:Rikenellaceae(0.9994),g:Alistipes(0.9995);
636	OTU636	d:Bacteria(1.0000),p:Firmicutes(0.9991),c:Clostridia(0.9631),o:Clostridiales(0.9317),f:Ruminococcaceae(0.8051),g:Anaerotruncus(0.2716);
637	OTU637	d:Bacteria(1.0000),p:Firmicutes(0.9930),c:Clostridia(0.8931),o:Clostridiales(0.7305),f:Ruminococcaceae(0.3872),g:Clostridium_III(0.0751);
638	OTU638	d:Bacteria(1.0000),p:Bacteroidetes(0.9987),c:Bacteroidia(0.9954),o:Bacteroidales(0.9964),f:Prevotellaceae(0.9908),g:Prevotella(0.9871);
639	OTU639	d:Bacteria(1.0000),p:Firmicutes(0.9938),c:Clostridia(0.8838),o:Clostridiales(0.6864),f:Defluviitaleaceae(0.2665),g:Defluviitalea(0.0409);
640	OTU640	d:Bacteria(1.0000),p:Bacteroidetes(0.8857),c:Sphingobacteriia(0.2113),o:Sphingobacteriales(0.0945),f:Sphingobacteriaceae(0.0296),g:Pedobacter(0.0094);
641	OTU641	d:Bacteria(1.0000),p:Firmicutes(0.9992),c:Clostridia(0.9299),o:Clostridiales(0.8337),f:Lachnospiraceae(0.3872),g:Lactonifactor(0.1150);
642	OTU642	d:Bacteria(1.0000),p:Proteobacteria(0.9990),c:Betaproteobacteria(0.9486),o:Burkholderiales(0.7746),f:Sutterellaceae(0.5430),g:Parasutterella(0.3238);
643	OTU643	d:Bacteria(1.0000),p:Firmicutes(0.9899),c:Clostridia(0.8470),o:Clostridiales(0.5099),f:Clostridiaceae_1(0.2263),g:Caloramator(0.0523);
644	OTU644	d:Bacteria(1.0000),p:Chloroflexi(0.9990),c:Thermomicrobia(0.9961),o:Thermomicrobiales(0.9970),f:Thermomicrobiaceae(0.9973),g:Thermomicrobium(0.9974);
645	OTU645	d:Bacteria(1.0000),p:Firmicutes(0.9988),c:Clostridia(0.9299),o:Clostridiales(0.8337),f:Lachnospiraceae(0.4677),g:Clostridium_XlVa(0.2194);
646	OTU646	d:Bacteria(1.0000),p:Bacteroidetes(0.8620),c:Bacteroidia(0.1500),o:Bacteroidales(0.0673),f:Porphyromonadaceae(0.0218),g:Barnesiella(0.0077);
647	OTU647	d:Archaea(0.0007),p:Korarchaeota(0.0000),g:Candidatus_Korarchaeum(0.0000);
648	OTU648	d:Bacteria(1.0000),p:Firmicutes(0.9992),c:Clostridia(0.9522),o:Clostridiales(0.8897),f:Ruminococcaceae(0.6928),g:Hydrogenoanaerobacterium(0.1150);
649	OTU649	d:Bacteria(0.9005),p:Bacteroidetes(0.5785),c:Sphingobacteriia(0.0285),o:Sphingobacteriales(0.0111),f:Sphingobacteriaceae(0.0037),g:Olivibacter(0.0027);
650	OTU650	d:Bacteria(1.0000),p:Firmicutes(0.8620),c:Clostridia(0.5845),o:Clostridiales(0.3031),f:Heliobacteriaceae(0.1311),g:Heliobacterium(0.0143);
651	OTU651	d:Bacteria(1.0000),p:Firmicutes(0.9992),c:Clostridia(0.8654),o:Clostridiales(0.5981),f:Lachnospiraceae(0.4275),g:Coprococcus(0.0865);
652	OTU652	d:Bacteria(1.0000),p:Firmicutes(0.9993),c:Clostridia(0.9486),o:Clostridiales(0.8757),f:Ruminococcaceae(0.6928),g:Clostridium_IV(0.1150);
653	OTU653	d:Bacteria(1.0000),p:Elusimicrobia(0.9907),c:Elusimicrobia(0.8746),o:Elusimicrobiales(0.6422),f:Elusimicrobiaceae(0.4677),g:Elusimicrobium(0.2194);
654	OTU654	d:Bacteria(1.0000),p:Firmicutes(0.9566),c:Clostridia(0.8470),o:Clostridiales(0.5099),f:Clostridiaceae_2(0.1097),g:Alkaliphilus(0.0191);
655	OTU655	d:Bacteria(1.0000),p:Thermodesulfobacteria(0.9991),c:Thermodesulfobacteria(0.9964),o:Thermodesulfobacteriales(0.9975),f:Thermodesulfobacteriaceae(0.9975),g:Thermodesulfobacterium(0.9850);
656	OTU656	d:Bacteria(0.8631),p:Bacteroidetes(0.3677),c:Bacteroidia(0.0285),o:Bacteroidales(0.0111),f:Bacteroidaceae(0.0031),g:Bacteroides(0.0027);
657	OTU657	d:Bacteria(1.0000),p:Firmicutes(0.8384),c:Clostridia(0.4593),o:Clostridiales(0.2305),f:Clostridiaceae_1(0.0668),g:Clostridium_sensu_stricto(0.0143);
658	OTU658	d:Bacteria(1.0000),p:Firmicutes(0.9984),c:Clostridia(0.9929),o:Clostridiales(0.9841),f:Ruminococcaceae(0.9770),g:Clostridium_IV(0.7126);
659	OTU659	d:Bacteria(1.0000),p:Synergistetes(0.9899),c:Synergistia(0.8654),o:Synergistales(0.5981),f:Synergistaceae(0.4275),g:Pyramidobacter(0.1672);
660	OTU660	d:Bacteria(1.0000),p:Proteobacteria(0.9990),c:Betaproteobacteria(0.8654),o:Burkholderiales(0.5981),f:Comamonadaceae(0.4275),g:Schlegelella(0.0865);
661	OTU661	d:Bacteria(1.0000),p:Firmicutes(0.7674),c:Clostridia(0.3967),o:Clostridiales(0.1579),f:Peptococcaceae_2(0.0668),g:Pelotomaculum(0.0143);
662	OTU662	d:Bacteria(1.0000),p:Proteobacteria(0.9999),c:Deltaproteobacteria(0.9943),o:Desulfovibrionales(0.9954),f:Desulfovibrionaceae(0.9867),g:Desulfovibrio(0.9829);
663	OTU663	d:Bacteria(1.0000),p:Firmicutes(0.9988),c:Clostridia(0.9956),o:Clostridiales(0.9966),f:Lachnospiraceae(0.9919),g:Cellulosilyticum(0.9189);
664	OTU664	d:Bacteria(1.0000),p:Firmicutes(0.9802),c:Clostridia(0.8562),o:Clostridiales(0.5540),f:Clostridiaceae_1(0.3068),g:Caloramator(0.0409);
665	OTU665	d:Bacteria(1.0000),p:Spirochaetes(0.9938),c:Spirochaetia(0.9115),o:Spirochaetales(0.8057),f:Spirochaetaceae(0.6179),g:Treponema(0.0865);
666	OTU666	d:Bacteria(1.0000),p:Firmicutes(0.9962),c:Clostridia(0.9391),o:Clostridiales(0.8477),f:Ruminococcaceae(0.3470),g:Ruminococcus(0.0751);
667	OTU667	d:Bacteria(1.0000),p:Actinobacteria(1.0000),c:Actinobacteria(1.0000),o:Actinomycetales(0.9975),f:Actinomycetaceae(0.9898),g:Actinomyces(0.9935);
668	OTU668	d:Bacteria(1.0000),p:Firmicutes(0.9988),c:Clostridia(0.9741),o:Clostridiales(0.9672),f:Ruminococcaceae(0.9026),g:Anaerotruncus(0.3760);
669	OTU669	d:Bacteria(1.0000),p:Firmicutes(0.9990),c:Clostridia(0.9704),o:Clostridiales(0.9597),f:Clostridiales_Incertae_Sedis_XIII(0.8425),g:Mogibacterium(0.6782);
670	OTU670	d:Bacteria(1.0000),p:Firmicutes(0.9992),c:Clostridia(0.9391),o:Clostridiales(0.8477),f:Lachnospiraceae(0.5430),g:Ruminococcus2(0.1150);
671	OTU671	d:Bacteria(1.0000),p:Bacteroidetes(0.9988),c:Bacteroidia(0.9023),o:Bacteroidales(0.7746),f:Porphyromonadaceae(0.5804),g:Porphyromonas(0.2194);
672	OTU672	d:Bacteria(1.0000),p:Actinobacteria(0.9999),c:Actinobacteria(0.9990),o:Coriobacteriales(0.9994),f:Coriobacteriaceae(0.9992),g:Atopobium(0.9893);
673	OTU673	d:Bacteria(1.0000),p:Tenericutes(0.9899),c:Mollicutes(0.8654),o:Acholeplasmatales(0.3775),f:Acholeplasmataceae(0.2263),g:Acholeplasma(0.0523);
674	OTU674	d:Bacteria(1.0000),p:Firmicutes(0.9996),c:Clostridia(0.9850),o:Clostridiales(0.9736),f:Lachnospiraceae(0.7302),g:Clostridium_XlVa(0.5327);
675	OTU675	d:Bacteria(1.0000),p:Firmicutes(0.9988),c:Clostridia(0.9522),o:Clostridiales(0.8897),f:Lachnospiraceae(0.6179),g:Hespellia(0.3238);
676	OTU676	d:Bacteria(1.0000),p:Firmicutes(0.9329),c:Clostridia(0.8348),o:Clostridiales(0.4658),f:Clostridiaceae_1(0.1861),g:Caloramator(0.0409);
677	OTU677	d:Bacteria(1.0000),p:Firmicutes(0.9938),c:Clostridia(0.8838),o:Clostridiales(0.6864),f:Eubacteriaceae(0.2665),g:Eubacterium(0.0637);
678	OTU678	d:Bacteria(1.0000),p:Firmicutes(0.6840),c:Clostridia(0.3342),o:Clostridiales(0.1218),f:Ruminococcaceae(0.0454),g:Oscillibacter(0.0094);
679	OTU679	d:Bacteria(1.0000),p:Firmicutes(0.9996),c:Clostridia(0.9971),o:Clostridiales(0.9983),f:Lachnospiraceae(0.9960),g:Oribacterium(0.9967);
680	OTU680	d:Bacteria(1.0000),p:Bacteroidetes(0.9984),c:Bacteroidia(0.9937),o:Bacteroidales(0.9926),f:Prevotellaceae(0.8051),g:Prevotella(0.1672);
681	OTU681	d:Bacteria(1.0000),p:Firmicutes(0.9930),c:Clostridia(0.9023),o:Clostridiales(0.7746),f:Eubacteriaceae(0.1861),g:Eubacterium(0.0409);
682	OTU682	d:Bacteria(1.0000),p:Firmicutes(0.9984),c:Clostridia(0.9946),o:Clostridiales(0.9956),f:Ruminococcaceae(0.9908),g:Faecalibacterium(0.9701);
683	OTU683	d:Bacteria(1.0000),p:Bacteroidetes(0.9985),c:Bacteroidia(0.9933),o:Bacteroidales(0.9883),f:Bacteroidaceae(0.4677),g:Bacteroides(0.2194);
684	OTU684	d:Bacteria(1.0000),p:Bacteroidetes(0.8384),c:Bacteroidia(0.3342),o:Bacteroidales(0.1579),f:Porphyromonadaceae(0.0668),g:Barnesiella(0.0143);
685	OTU685	d:Bacteria(1.0000),p:Bacteroidetes(0.9802),c:Bacteroidia(0.6471),o:Bacteroidales(0.3394),f:Prevotellaceae(0.0296),g:Paraprevotella(0.0094);
686	OTU686	d:Bacteria(1.0000),p:Firmicutes(0.9993),c:Clostridia(0.9968),o:Clostridiales(0.9977),f:Clostridiales_Incertae_Sedis_XI(0.9970),g:Peptoniphilus(0.9972);
687	OTU687	d:Bacteria(1.0000),p:Chlorobi(0.9991),c:Chlorobia(0.9964),o:Chlorobiales(0.9975),f:Chlorobiaceae(0.9975),g:Chlorobium(0.9189);
688	OTU688	d:Bacteria(1.0000),p:Firmicutes(0.9999),c:Clostridia(0.9990),o:Clostridiales(0.9994),f:Lachnospiraceae(0.9687),g:Clostridium_XlVa(0.7126);
689	OTU689	d:Bacteria(1.0000),p:Bacteroidetes(0.9985),c:Bacteroidia(0.9933),o:Bacteroidales(0.9883),f:Prevotellaceae(0.6553),g:Prevotella(0.2716);
690	OTU690	d:Bacteria(1.0000),p:Bacteroidetes(0.9566),c:Sphingobacteriia(0.4593),o:Sphingobacteriales(0.2305),f:Sphingobacteriaceae(0.1097),g:Pedobacter(0.0143);
691	OTU691	d:Bacteria(1.0000),p:Bacteroidetes(0.9996),c:Bacteroidia(0.9974),o:Bacteroidales(0.9986),f:Bacteroidaceae(0.9274),g:Bacteroides(0.9189);
692	OTU692	d:Bacteria(1.0000),p:Firmicutes(0.9986),c:Clostridia(0.9886),o:Clostridiales(0.9757),f:Ruminococcaceae(0.9522),g:Saccharofermentans(0.8502);
693	OTU693	d:Bacteria(0.9379),p:Firmicutes(0.1651),c:Clostridia(0.0285),o:Clostridiales(0.0111),f:Clostridiales_Incertae_Sedis_XII(0.0037),g:Guggenheimella(0.0031);
694	OTU694	d:Bacteria(1.0000),p:Bacteroidetes(0.9999),c:Bacteroidia(0.9990),o:Bacteroidales(0.9994),f:Bacteroidaceae(0.9522),g:Bacteroides(0.9722);
695	OTU695	d:Bacteria(1.0000),p:Bacteroidetes(0.9983),c:Bacteroidia(0.9486),o:Bacteroidales(0.8757),f:Bacteroidaceae(0.5804),g:Bacteroides(0.3760);
696	OTU696	d:Bacteria(1.0000),p:Bacteroidetes(0.9986),c:Bacteroidia(0.9950),o:Bacteroidales(0.9960),f:Prevotellaceae(0.8051),g:Prevotella(0.5751);
697	OTU697	d:Bacteria(1.0000),p:Bacteroidetes(0.9994),c:Bacteroidia(0.9971),o:Bacteroidales(0.9983),f:Prevotellaceae(0.9191),g:Prevotella(0.8846);
698	OTU698	d:Bacteria(1.0000),p:Bacteroidetes(0.9987),c:Bacteroidia(0.9522),o:Bacteroidales(0.8897),f:Prevotellaceae(0.5055),g:Prevotella(0.2716);
699	OTU699	d:Bacteria(1.0000),p:Bacteroidetes(0.8620),c:Sphingobacteriia(0.2113),o:Sphingobacteriales(0.0945),f:Cyclobacteriaceae(0.0218),g:Algoriphagus(0.0077);
700	OTU700	d:Bacteria(1.0000),p:Firmicutes(0.8147),c:Clostridia(0.5219),o:Clostridiales(0.2668),f:Incertae_Sedis_XI(0.0454),g:Clostridium_XII(0.0119);
701	OTU701	d:Bacteria(1.0000),p:Actinobacteria(1.0000),c:Actinobacteria(1.0000),o:Actinomycetales(0.9964),f:Micrococcaceae(0.9867),g:Micrococcus(0.9189);
702	OTU702	d:Bacteria(1.0000),p:Bacteroidetes(0.9802),c:Sphingobacteriia(0.6471),o:Sphingobacteriales(0.3394),f:Sphingobacteriaceae(0.1861),g:Solitalea(0.0191);
703	OTU703	d:Bacteria(1.0000),p:Bacteroidetes(0.8384),c:Sphingobacteriia(0.2725),o:Sphingobacteriales(0.1218),f:Sphingobacteriaceae(0.0454),g:Pedobacter(0.0094);
704	OTU704	d:Bacteria(1.0000),p:Proteobacteria(1.0000),c:Betaproteobacteria(0.9961),o:Methylophilales(0.9862),f:Methylophilaceae(0.9847),g:Methylophilus(0.8846);
705	OTU705	d:Bacteria(1.0000),p:Firmicutes(0.9992),c:Clostridia(0.9958),o:Clostridiales(0.9968),f:Eubacteriaceae(0.9847),g:Eubacterium(0.9829);
706	OTU706	d:Bacteria(1.0000),p:Bacteroidetes(0.9566),c:Bacteroidia(0.3342),o:Bacteroidales(0.1579),f:Marinilabiliaceae(0.0668),g:Alkalitalea(0.0143);
707	OTU707	d:Bacteria(1.0000),p:Firmicutes(0.8147),c:Clostridia(0.5219),o:Clostridiales(0.1579),f:Ruminococcaceae(0.0454),g:Clostridium_III(0.0094);
708	OTU708	d:Bacteria(1.0000),p:Bacteroidetes(0.9988),c:Bacteroidia(0.9886),o:Bacteroidales(0.9757),f:Prevotellaceae(0.8861),g:Prevotella(0.7470);
709	OTU709	d:Bacteria(1.0000),p:Fusobacteria(0.9995),c:Fusobacteriia(0.9973),o:Fusobacteriales(0.9985),f:Leptotrichiaceae(0.9981),g:Leptotrichia(0.9765);
710	OTU710	d:Bacteria(1.0000),p:Firmicutes(1.0000),c:Bacilli(1.0000),o:Lactobacillales(0.9960),f:Lactobacillaceae(0.9888),g:Lactobacillus(0.9914);
711	OTU711	d:Bacteria(1.0000),p:Bacteroidetes(0.9329),c:Bacteroidia(0.2725),o:Bacteroidales(0.1218),f:Porphyromonadaceae(0.0454),g:Barnesiella(0.0119);
712	OTU712	d:Bacteria(1.0000),p:Firmicutes(0.9987),c:Clostridia(0.9886),o:Clostridiales(0.9757),f:Lachnospiraceae(0.8051),g:Blautia(0.4804);
713	OTU713	d:Bacteria(1.0000),p:Firmicutes(0.9990),c:Clostridia(0.9486),o:Clostridiales(0.8757),f:Lachnospiraceae(0.6928),g:Clostridium_XlVa(0.2716);
714	OTU714	d:Bacteria(1.0000),p:Bacteroidetes(0.8857),c:Bacteroidia(0.2725),o:Bacteroidales(0.1218),f:Porphyromonadaceae(0.0296),g:Dysgonomonas(0.0094);
715	OTU715	d:Bacteria(1.0000),p:Firmicutes(0.9986),c:Erysipelotrichia(0.9929),o:Erysipelotrichales(0.9841),f:Erysipelotrichaceae(0.9837),g:Solobacterium(0.9189);
716	OTU716	d:Bacteria(1.0000),p:Firmicutes(0.9994),c:Clostridia(0.9559),o:Clostridiales(0.9037),f:Clostridiaceae_1(0.6928),g:Anaerosporobacter(0.5327);
717	OTU717	d:Bacteria(1.0000),p:Firmicutes(0.9984),c:Clostridia(0.9929),o:Clostridiales(0.9841),f:Ruminococcaceae(0.9687),g:Anaerotruncus(0.6438);
718	OTU718	d:Bacteria(1.0000),p:Firmicutes(0.9992),c:Clostridia(0.9595),o:Clostridiales(0.9177),f:Ruminococcaceae(0.8425),g:Acetanaerobacterium(0.1672);
719	OTU719	d:Bacteria(1.0000),p:Firmicutes(0.8147),c:Clostridia(0.5219),o:Clostridiales(0.2668),f:Clostridiaceae_1(0.1097),g:Caloramator(0.0191);
720	OTU720	d:Bacteria(1.0000),p:Firmicutes(0.9989),c:Bacilli(0.9948),o:Lactobacillales(0.9883),f:Aerococcaceae(0.9687),g:Abiotrophia(0.9765);
721	OTU721	d:Bacteria(1.0000),p:SR1(0.9962),g:SR1_genera_incertae_sedis(0.5751);
722	OTU722	d:Bacteria(1.0000),p:Firmicutes(0.9970),c:Clostridia(0.9449),o:Clostridiales(0.8617),f:Ruminococcaceae(0.4275),g:Ruminococcus(0.0637);
723	OTU723	d:Bacteria(1.0000),p:Bacteroidetes(1.0000),c:Bacteroidia(1.0000),o:Bacteroidales(1.0000),f:Prevotellaceae(0.9975),g:Prevotella(0.9970);
724	OTU724	d:Bacteria(1.0000),p:Bacteroidetes(0.9995),c:Bacteroidia(0.9973),o:Bacteroidales(0.9985),f:Bacteroidaceae(0.8943),g:Bacteroides(0.7814);
725	OTU725	d:Bacteria(1.0000),p:Tenericutes(0.1651),c:Mollicutes(0.0315),o:Anaeroplasmatales(0.0123),f:Anaeroplasmataceae(0.0042),g:Asteroleplasma(0.0034);
726	OTU726	d:Bacteria(1.0000),p:Bacteroidetes(0.9985),c:Bacteroidia(0.9933),o:Bacteroidales(0.9883),f:Prevotellaceae(0.5430),g:Prevotella(0.3238);
727	OTU727	d:Bacteria(1.0000),p:Actinobacteria(0.9990),c:Actinobacteria(0.9522),o:Coriobacteriales(0.8897),f:Coriobacteriaceae(0.8425),g:Enterorhabdus(0.1672);
728	OTU728	d:Bacteria(1.0000),p:Firmicutes(0.9907),c:Clostridia(0.7723),o:Clostridiales(0.4216),f:Lachnospiraceae(0.0883),g:Blautia(0.0143);
729	OTU729	d:Bacteria(1.0000),p:Proteobacteria(1.0000),c:Gammaproteobacteria(0.9958),o:Pasteurellales(0.9962),f:Pasteurellaceae(0.9950),g:Haemophilus(0.8502);
730	OTU730	d:Bacteria(1.0000),p:Firmicutes(0.9992),c:Clostridia(0.9299),o:Clostridiales(0.8337),f:Lachnospiraceae(0.3470),g:Clostridium_XlVa(0.0865);
731	OTU731	d:Bacteria(1.0000),p:Firmicutes(0.9989),c:Clostridia(0.9704),o:Clostridiales(0.9597),f:Ruminococcaceae(0.8861),g:Ruminococcus(0.6438);
732	OTU732	d:Bacteria(1.0000),p:Elusimicrobia(0.9992),c:Elusimicrobia(0.9631),o:Elusimicrobiales(0.9317),f:Elusimicrobiaceae(0.8943),g:Elusimicrobium(0.7814);
733	OTU733	d:Bacteria(1.0000),p:Elusimicrobia(0.9907),c:Endomicrobia(0.8746),g:Candidatus_Endomicrobium(0.2194);
734	OTU734	d:Bacteria(1.0000),p:Bacteroidetes(0.8384),c:Sphingobacteriia(0.3342),o:Sphingobacteriales(0.1579),f:Sphingobacteriaceae(0.0668),g:Pedobacter(0.0094);
735	OTU735	d:Bacteria(1.0000),p:Bacteroidetes(0.9983),c:Bacteroidia(0.9943),o:Bacteroidales(0.9954),f:Prevotellaceae(0.7676),g:Prevotella(0.5327);
736	OTU736	d:Bacteria(1.0000),p:Proteobacteria(0.9999),c:Epsilonproteobacteria(0.9985),o:Campylobacterales(0.9991),f:Helicobacteraceae(0.9867),g:Helicobacter(0.9701);
737	OTU737	d:Bacteria(1.0000),p:Firmicutes(0.9566),c:Clostridia(0.8348),o:Clostridiales(0.4658),f:Peptococcaceae_1(0.1525),g:Desulfitibacter(0.0295);
738	OTU738	d:Bacteria(1.0000),p:Firmicutes(0.9994),c:Clostridia(0.9704),o:Clostridiales(0.9597),f:Lachnospiraceae(0.6928),g:Clostridium_XlVa(0.5327);
739	OTU739	d:Bacteria(1.0000),p:Bacteroidetes(0.9985),c:Bacteroidia(0.9948),o:Bacteroidales(0.9958),f:Prevotellaceae(0.8425),g:Prevotella(0.6782);
740	OTU740	d:Bacteria(1.0000),p:Tenericutes(0.1651),c:Mollicutes(0.0315),o:Anaeroplasmatales(0.0123),f:Anaeroplasmataceae(0.0042),g:Asteroleplasma(0.0034);
741	OTU741	d:Bacteria(1.0000),p:Synergistetes(0.9990),c:Synergistia(0.9963),o:Synergistales(0.9973),f:Synergistaceae(0.9974),g:Cloacibacillus(0.9968);
742	OTU742	d:Bacteria(1.0000),p:Bacteroidetes(0.9990),c:Bacteroidia(0.9741),o:Bacteroidales(0.9672),f:Prevotellaceae(0.1311),g:Prevotella(0.0215);
743	OTU743	d:Bacteria(1.0000),p:Bacteroidetes(0.9999),c:Bacteroidia(0.9993),o:Bacteroidales(0.9996),f:Porphyromonadaceae(0.9994),g:Butyricimonas(0.9995);
744	OTU744	d:Bacteria(1.0000),p:Bacteroidetes(0.9995),c:Bacteroidia(0.9973),o:Bacteroidales(0.9985),f:Prevotellaceae(0.9837),g:Prevotella(0.9743);
745	OTU745	d:Bacteria(1.0000),p:Proteobacteria(0.9984),c:Gammaproteobacteria(0.9924),o:Aeromonadales(0.9799),f:Succinivibrionaceae(0.9604),g:Succinivibrio(0.9189);
746	OTU746	d:Bacteria(1.0000),p:Firmicutes(0.9978),c:Clostridia(0.9486),o:Clostridiales(0.8757),f:Lachnospiraceae(0.3872),g:Clostridium_XlVb(0.1150);
747	OTU747	d:Bacteria(1.0000),p:Proteobacteria(0.8147),c:Alphaproteobacteria(0.4593),o:Rhodospirillales(0.1579),f:Rhodospirillaceae(0.0668),g:Azospirillum(0.0094);
748	OTU748	d:Bacteria(1.0000),p:Firmicutes(0.9962),c:Clostridia(0.8654),o:Clostridiales(0.5981),f:Lachnospiraceae(0.4275),g:Clostridium_XlVa(0.0865);
749	OTU749	d:Bacteria(1.0000),p:Firmicutes(0.9985),c:Clostridia(0.9741),o:Clostridiales(0.9672),f:Lachnospiraceae(0.6928),g:Clostridium_XlVa(0.4804);
750	OTU750	d:Bacteria(1.0000),p:Bacteroidetes(0.8620),c:Bacteroidia(0.1500),o:Bacteroidales(0.0673),f:Porphyromonadaceae(0.0218),g:Barnesiella(0.0077);
751	OTU751	d:Bacteria(1.0000),p:Firmicutes(0.9989),c:Clostridia(0.9941),o:Clostridiales(0.9952),f:Lachnospiraceae(0.9522),g:Lactonifactor(0.9722);
752	OTU752	d:Bacteria(1.0000),p:Firmicutes(0.9999),c:Negativicutes(0.9952),o:Selenomonadales(0.9962),f:Veillonellaceae(0.9950),g:Selenomonas(0.7814);
753	OTU753	d:Bacteria(1.0000),p:Firmicutes(0.9999),c:Clostridia(0.9939),o:Clostridiales(0.9947),f:Lachnospiraceae(0.9357),g:Clostridium_XlVa(0.9533);
754	OTU754	d:Archaea(1.0000),p:Euryarchaeota(0.9946),c:Thermoplasmata(0.8470),o:Methanomassiliicoccales(0.5099),f:Methanomassiliicoccaceae(0.3470),g:Methanomassiliicoccus(0.0865);
755	OTU755	d:Bacteria(1.0000),p:Bacteroidetes(0.9954),c:Bacteroidia(0.9299),o:Bacteroidales(0.8337),f:Prevotellaceae(0.6928),g:Prevotella(0.5327);
756	OTU756	d:Bacteria(1.0000),p:Bacteroidetes(0.8384),c:Bacteroidia(0.3342),o:Bacteroidales(0.1579),f:Prolixibacteraceae(0.0668),g:Tangfeifania(0.0094);
757	OTU757	d:Bacteria(1.0000),p:Bacteroidetes(0.9985),c:Bacteroidia(0.9935),o:Bacteroidales(0.9904),f:Prevotellaceae(0.5804),g:Prevotella(0.3760);
758	OTU758	d:Bacteria(1.0000),p:Firmicutes(0.7674),c:Erysipelotrichia(0.3967),o:Erysipelotrichales(0.1942),f:Erysipelotrichaceae(0.0883),g:Clostridium_XVIII(0.0167);
759	OTU759	d:Bacteria(1.0000),p:Firmicutes(0.9954),c:Clostridia(0.9023),o:Clostridiales(0.7746),f:Ruminococcaceae(0.5804),g:Clostridium_III(0.0751);
760	OTU760	d:Bacteria(1.0000),p:Verrucomicrobia(0.9938),c:Subdivision5(0.9115),g:Subdivision5_genera_incertae_sedis(0.4282);
761	OTU761	d:Bacteria(1.0000),p:Firmicutes(0.9990),c:Clostridia(0.9115),o:Clostridiales(0.8057),f:Lachnospiraceae(0.5430),g:Clostridium_XlVa(0.3238);
762	OTU762	d:Bacteria(0.8631),p:Firmicutes(0.1203),c:Clostridia(0.0255),o:Clostridiales(0.0099),f:Clostridiales_Incertae_Sedis_XI(0.0031),g:Sporanaerobacter(0.0027);
763	OTU763	d:Bacteria(1.0000),p:Firmicutes(0.2622),c:Bacilli(0.0888),o:Lactobacillales(0.0400),f:Lactobacillaceae(0.0140),g:Lactobacillus(0.0060);
764	OTU764	d:Bacteria(1.0000),p:Bacteroidetes(0.9566),c:Bacteroidia(0.3967),o:Bacteroidales(0.1942),f:Prevotellaceae(0.0454),g:Paraprevotella(0.0119);
765	OTU765	d:Bacteria(1.0000),p:Firmicutes(0.9993),c:Clostridia(0.9968),o:Clostridiales(0.9979),f:Ruminococcaceae(0.9522),g:Faecalibacterium(0.3760);
766	OTU766	d:Bacteria(1.0000),p:Firmicutes(0.9986),c:Clostridia(0.9486),o:Clostridiales(0.8757),f:Ruminococcaceae(0.6179),g:Papillibacter(0.2716);
767	OTU767	d:Bacteria(1.0000),p:Bacteroidetes(0.7911),c:Bacteroidia(0.2725),o:Bacteroidales(0.1218),f:Porphyromonadaceae(0.0454),g:Barnesiella(0.0119);
768	OTU768	d:Bacteria(1.0000),p:Actinobacteria(0.6840),c:Actinobacteria(0.3342),o:Coriobacteriales(0.1579),f:Coriobacteriaceae(0.0668),g:Paraeggerthella(0.0060);
769	OTU769	d:Bacteria(1.0000),p:Firmicutes(0.9899),c:Clostridia(0.8470),o:Clostridiales(0.5099),f:Ruminococcaceae(0.2263),g:Ethanoligenens(0.0167);
770	OTU770	d:Bacteria(1.0000),p:Firmicutes(0.9987),c:Clostridia(0.9922),o:Clostridiales(0.9736),f:Ruminococcaceae(0.9109),g:Clostridium_IV(0.3238);
771	OTU771	d:Bacteria(1.0000),p:Firmicutes(0.9978),c:Clostridia(0.9486),o:Clostridiales(0.8757),f:Ruminococcaceae(0.7302),g:Oscillibacter(0.3760);
772	OTU772	d:Bacteria(1.0000),p:Proteobacteria(1.0000),c:Gammaproteobacteria(1.0000),o:Pseudomonadales(0.9926),f:Pseudomonadaceae(0.9878),g:Pseudomonas(0.9743);
773	OTU773	d:Bacteria(1.0000),p:Firmicutes(0.4731),c:Clostridia(0.2113),o:Clostridiales(0.0945),f:Ruminococcaceae(0.0140),g:Clostridium_III(0.0060);
774	OTU774	d:Bacteria(1.0000),p:Firmicutes(0.9985),c:Clostridia(0.9929),o:Clostridiales(0.9841),f:Lachnospiraceae(0.9522),g:Clostridium_XlVb(0.8846);
775	OTU775	d:Bacteria(1.0000),p:Firmicutes(0.9990),c:Clostridia(0.9961),o:Clostridiales(0.9964),f:Ruminococcaceae(0.9888),g:Intestinimonas(0.9807);
776	OTU776	d:Bacteria(1.0000),p:Bacteroidetes(0.9985),c:Bacteroidia(0.9931),o:Bacteroidales(0.9862),f:Porphyromonadaceae(0.9847),g:Parabacteroides(0.9743);
777	OTU777	d:Bacteria(0.6389),p:Proteobacteria(0.3677),c:Zetaproteobacteria(0.0315),o:Mariprofundales(0.0123),f:Mariprofundaceae(0.0042),g:Mariprofundus(0.0034);
778	OTU778	d:Bacteria(1.0000),p:Firmicutes(0.9987),c:Clostridia(0.9886),o:Clostridiales(0.9757),f:Eubacteriaceae(0.9109),g:Eubacterium(0.8502);
779	OTU779	d:Bacteria(1.0000),p:Firmicutes(0.4731),c:Clostridia(0.0345),o:Clostridiales(0.0136),f:Gracilibacteraceae(0.0061),g:Gracilibacter(0.0043);
780	OTU780	d:Bacteria(1.0000),p:Bacteroidetes(0.9922),c:Bacteroidia(0.7723),o:Bacteroidales(0.4216),f:Porphyromonadaceae(0.1097),g:Paludibacter(0.0191);
781	OTU781	d:Bacteria(1.0000),p:Verrucomicrobia(0.9093),c:Subdivision5(0.7723),g:Subdivision5_genera_incertae_sedis(0.0637);
782	OTU782	d:Bacteria(1.0000),p:Bacteroidetes(0.8384),c:Flavobacteriia(0.0315),o:Flavobacteriales(0.0123),f:Flavobacteriaceae(0.0042),g:Capnocytophaga(0.0034);
783	OTU783	d:Bacteria(1.0000),p:Firmicutes(0.9992),c:Clostridia(0.8931),o:Clostridiales(0.7305),f:Lachnospiraceae(0.4275),g:Blautia(0.0865);
784	OTU784	d:Bacteria(1.0000),p:Firmicutes(0.9984),c:Clostridia(0.9933),o:Clostridiales(0.9883),f:Clostridiaceae_1(0.9770),g:Clostridium_sensu_stricto(0.9701);
785	OTU785	d:Bacteria(1.0000),p:Firmicutes(0.9999),c:Clostridia(0.9995),o:Clostridiales(0.9996),f:Lachnospiraceae(0.9837),g:Blautia(0.7470);
786	OTU786	d:Bacteria(1.0000),p:Bacteroidetes(0.9986),c:Bacteroidia(0.8348),o:Bacteroidales(0.4658),f:Prevotellaceae(0.1525),g:Prevotella(0.0119);
787	OTU787	d:Bacteria(1.0000),p:Proteobacteria(1.0000),c:Gammaproteobacteria(0.9961),o:Enterobacteriales(0.9799),f:Enterobacteriaceae(0.9687),g:Obesumbacterium(0.8158);
788	OTU788	d:Bacteria(1.0000),p:Firmicutes(0.9992),c:Clostridia(0.9391),o:Clostridiales(0.8477),f:Ruminococcaceae(0.7302),g:Oscillibacter(0.1150);
789	OTU789	d:Bacteria(1.0000),p:Firmicutes(0.9802),c:Clostridia(0.8348),o:Clostridiales(0.4658),f:Lachnospiraceae(0.1525),g:Blautia(0.0215);
790	OTU790	d:Bacteria(1.0000),p:Verrucomicrobia(0.8384),c:Subdivision5(0.5845),g:Subdivision5_genera_incertae_sedis(0.0295);
791	OTU791	d:Bacteria(1.0000),p:Proteobacteria(0.9999),c:Gammaproteobacteria(0.9939),o:Enterobacteriales(0.9597),f:Enterobacteriaceae(0.9109),g:Raoultella(0.6438);
792	OTU792	d:Bacteria(1.0000),p:Spirochaetes(0.4731),c:Spirochaetia(0.2113),o:Spirochaetales(0.0945),f:Spirochaetaceae(0.0296),g:Spirochaeta(0.0034);
793	OTU793	d:Bacteria(1.0000),p:Firmicutes(0.9566),c:Clostridia(0.8348),o:Clostridiales(0.4658),f:Clostridiaceae_2(0.1097),g:Alkaliphilus(0.0191);
794	OTU794	d:Bacteria(1.0000),p:Firmicutes(0.9987),c:Erysipelotrichia(0.9924),o:Erysipelotrichales(0.9799),f:Erysipelotrichaceae(0.9687),g:Erysipelotrichaceae_incertae_sedis(0.9765);
795	OTU795	d:Bacteria(1.0000),p:Bacteroidetes(0.9991),c:Bacteroidia(0.9964),o:Bacteroidales(0.9975),f:Prevotellaceae(0.9274),g:Prevotella(0.8846);
796	OTU796	d:Bacteria(1.0000),p:Firmicutes(0.9093),c:Clostridia(0.7723),o:Clostridiales(0.4216),f:Eubacteriaceae(0.1311),g:Eubacterium(0.0215);
797	OTU797	d:Bacteria(1.0000),p:Firmicutes(0.9991),c:Clostridia(0.9668),o:Clostridiales(0.9457),f:Ruminococcaceae(0.8778),g:Clostridium_IV(0.2716);
798	OTU798	d:Bacteria(1.0000),p:Firmicutes(0.9992),c:Clostridia(0.9522),o:Clostridiales(0.8897),f:Ruminococcaceae(0.7676),g:Anaerofilum(0.1672);
799	OTU799	d:Bacteria(1.0000),p:Proteobacteria(1.0000),c:Gammaproteobacteria(1.0000),o:Pseudomonadales(0.9736),f:Pseudomonadaceae(0.9439),g:Pseudomonas(0.9701);
800	OTU800	d:Bacteria(1.0000),p:Proteobacteria(0.3677),c:Deltaproteobacteria(0.1500),o:Bdellovibrionales(0.0673),f:Bdellovibrionaceae(0.0218),g:Vampirovibrio(0.0077);
801	OTU801	d:Bacteria(1.0000),p:Verrucomicrobia(0.9989),c:Verrucomicrobiae(0.9958),o:Verrucomicrobiales(0.9968),f:Verrucomicrobiaceae(0.9950),g:Akkermansia(0.9968);
802	OTU802	d:Bacteria(1.0000),p:Bacteroidetes(0.9998),c:Bacteroidia(0.9979),o:Bacteroidales(0.9988),f:Bacteroidaceae(0.9522),g:Bacteroides(0.9722);
803	OTU803	d:Bacteria(1.0000),p:Bacteroidetes(0.8857),c:Bacteroidia(0.3342),o:Bacteroidales(0.1579),f:Porphyromonadaceae(0.0668),g:Barnesiella(0.0143);
804	OTU804	d:Bacteria(1.0000),p:Verrucomicrobia(0.9907),c:Subdivision5(0.8746),g:Subdivision5_genera_incertae_sedis(0.2194);
805	OTU805	d:Bacteria(1.0000),p:Firmicutes(0.9899),c:Clostridia(0.7723),o:Clostridiales(0.4216),f:Ruminococcaceae(0.2665),g:Pseudobacteroides(0.0215);
806	OTU806	d:Bacteria(1.0000),p:Bacteroidetes(0.8147),c:Sphingobacteriia(0.0888),o:Sphingobacteriales(0.0400),f:Sphingobacteriaceae(0.0140),g:Parapedobacter(0.0060);
807	OTU807	d:Bacteria(1.0000),p:Bacteroidetes(0.9989),c:Bacteroidia(0.9023),o:Bacteroidales(0.7746),f:Bacteroidaceae(0.2263),g:Bacteroides(0.0523);
808	OTU808	d:Bacteria(1.0000),p:Firmicutes(0.4731),c:Clostridia(0.2113),o:Clostridiales(0.0673),f:Ruminococcaceae(0.0061),g:Ruminococcus(0.0043);
809	OTU809	d:Bacteria(1.0000),p:Firmicutes(0.9962),c:Clostridia(0.9023),o:Clostridiales(0.7746),f:Ruminococcaceae(0.3872),g:Ruminococcus(0.0637);
810	OTU810	d:Bacteria(1.0000),p:Firmicutes(0.9938),c:Clostridia(0.8931),o:Clostridiales(0.7305),f:Clostridiaceae_1(0.4275),g:Oxobacter(0.1150);
811	OTU811	d:Bacteria(1.0000),p:Elusimicrobia(0.9993),c:Elusimicrobia(0.9559),o:Elusimicrobiales(0.9037),f:Elusimicrobiaceae(0.8778),g:Elusimicrobium(0.7126);
812	OTU812	d:Bacteria(1.0000),p:Bacteroidetes(0.9997),c:Bacteroidia(0.9969),o:Bacteroidales(0.9981),f:Porphyromonadaceae(0.9975),g:Porphyromonas(0.9974);
813	OTU813	d:Bacteria(1.0000),p:Firmicutes(0.7911),c:Negativicutes(0.2725),o:Selenomonadales(0.1218),f:Veillonellaceae(0.0454),g:Selenomonas(0.0077);
814	OTU814	d:Bacteria(1.0000),p:Firmicutes(0.9989),c:Clostridia(0.9595),o:Clostridiales(0.9177),f:Lachnospiraceae(0.6179),g:Clostridium_XlVa(0.3760);
815	OTU815	d:Bacteria(1.0000),p:Tenericutes(0.8384),c:Mollicutes(0.5845),o:Anaeroplasmatales(0.2668),f:Anaeroplasmataceae(0.1311),g:Anaeroplasma(0.0215);
816	OTU816	d:Bacteria(1.0000),p:Verrucomicrobia(0.8384),c:Subdivision5(0.5845),g:Subdivision5_genera_incertae_sedis(0.0295);
817	OTU817	d:Bacteria(1.0000),p:Verrucomicrobia(0.8857),c:Subdivision5(0.7097),g:Subdivision5_genera_incertae_sedis(0.0523);
818	OTU818	d:Bacteria(1.0000),p:Firmicutes(0.7911),c:Clostridia(0.4593),o:Clostridiales(0.2305),f:Lachnospiraceae(0.0218),g:Lachnospiracea_incertae_sedis(0.0077);
819	OTU819	d:Bacteria(1.0000),p:Bacteroidetes(0.9946),c:Bacteroidia(0.9207),o:Bacteroidales(0.8197),f:Prevotellaceae(0.3068),g:Alloprevotella(0.0751);
820	OTU820	d:Bacteria(1.0000),p:Firmicutes(1.0000),c:Clostridia(1.0000),o:Clostridiales(1.0000),f:Eubacteriaceae(0.9026),g:Eubacterium(0.8158);
821	OTU821	d:Bacteria(1.0000),p:Spirochaetes(0.9907),c:Spirochaetia(0.8746),o:Spirochaetales(0.6422),f:Spirochaetaceae(0.4677),g:Treponema(0.0865);
822	OTU822	d:Bacteria(1.0000),p:Firmicutes(0.9992),c:Clostridia(0.8838),o:Clostridiales(0.6864),f:Lachnospiraceae(0.3872),g:Coprococcus(0.1150);
823	OTU823	d:Bacteria(1.0000),p:Bacteroidetes(0.8384),c:Sphingobacteriia(0.1500),o:Sphingobacteriales(0.0673),f:Sphingobacteriaceae(0.0218),g:Pedobacter(0.0077);
824	OTU824	d:Bacteria(1.0000),p:Firmicutes(0.9989),c:Clostridia(0.9631),o:Clostridiales(0.9317),f:Lachnospiraceae(0.5804),g:Lactonifactor(0.2194);
825	OTU825	d:Bacteria(1.0000),p:Proteobacteria(0.7674),c:Alphaproteobacteria(0.3967),o:Rhodospirillales(0.0945),f:Rhodospirillaceae(0.0296),g:Fodinicurvata(0.0060);
826	OTU826	d:Bacteria(1.0000),p:Bacteroidetes(0.9802),c:Bacteroidia(0.5845),o:Bacteroidales(0.3031),f:Porphyromonadaceae(0.1311),g:Barnesiella(0.0119);
827	OTU827	d:Bacteria(1.0000),p:Firmicutes(0.8620),c:Clostridia(0.6471),o:Clostridiales(0.3394),f:Clostridiaceae_1(0.1097),g:Caloramator(0.0191);
828	OTU828	d:Bacteria(1.0000),p:Verrucomicrobia(0.7674),c:Subdivision5(0.3967),g:Subdivision5_genera_incertae_sedis(0.0167);
829	OTU829	d:Bacteria(1.0000),p:Bacteroidetes(0.9991),c:Bacteroidia(0.8838),o:Bacteroidales(0.6864),f:Prevotellaceae(0.1097),g:Prevotella(0.0191);
830	OTU830	d:Bacteria(1.0000),p:Firmicutes(0.9993),c:Clostridia(0.9449),o:Clostridiales(0.8617),f:Ruminococcaceae(0.6928),g:Clostridium_III(0.0865);
831	OTU831	d:Bacteria(1.0000),p:Bacteroidetes(0.9566),c:Bacteroidia(0.3342),o:Bacteroidales(0.1579),f:Porphyromonadaceae(0.0668),g:Barnesiella(0.0143);
832	OTU832	d:Bacteria(1.0000),p:Firmicutes(0.9994),c:Bacilli(0.9964),o:Lactobacillales(0.9975),f:Leuconostocaceae(0.9950),g:Weissella(0.9893);
833	OTU833	d:Bacteria(1.0000),p:Firmicutes(0.9984),c:Clostridia(0.9486),o:Clostridiales(0.8757),f:Lachnospiraceae(0.5055),g:Ruminococcus2(0.1672);
834	OTU834	d:Bacteria(1.0000),p:Firmicutes(0.9988),c:Clostridia(0.9704),o:Clostridiales(0.9597),f:Lachnospiraceae(0.8778),g:Lachnospiracea_incertae_sedis(0.6782);
835	OTU835	d:Bacteria(1.0000),p:Bacteroidetes(0.9899),c:Sphingobacteriia(0.3967),o:Sphingobacteriales(0.1942),f:Sphingobacteriaceae(0.0883),g:Mucilaginibacter(0.0143);
836	OTU836	d:Bacteria(1.0000),p:Tenericutes(0.9899),c:Mollicutes(0.8654),o:Anaeroplasmatales(0.4216),f:Anaeroplasmataceae(0.2665),g:Anaeroplasma(0.0637);
837	OTU837	d:Bacteria(1.0000),p:Firmicutes(0.9994),c:Clostridia(0.9777),o:Clostridiales(0.9693),f:Lachnospiraceae(0.8778),g:Clostridium_XlVa(0.6095);
838	OTU838	d:Bacteria(1.0000),p:Firmicutes(0.9992),c:Clostridia(0.9023),o:Clostridiales(0.7746),f:Ruminococcaceae(0.5430),g:Clostridium_IV(0.3238);
839	OTU839	d:Bacteria(1.0000),p:Firmicutes(0.9954),c:Clostridia(0.8838),o:Clostridiales(0.6864),f:Lachnospiraceae(0.2263),g:Clostridium_XlVa(0.0523);
840	OTU840	d:Bacteria(1.0000),p:Firmicutes(0.8384),c:Clostridia(0.2725),o:Clostridiales(0.1218),f:Ruminococcaceae(0.0454),g:Clostridium_III(0.0119);
841	OTU841	d:Bacteria(1.0000),p:Bacteroidetes(0.9996),c:Bacteroidia(0.9941),o:Bacteroidales(0.9952),f:Bacteroidaceae(0.9604),g:Bacteroides(0.9743);
842	OTU842	d:Bacteria(0.0015),p:Firmicutes(0.0000),c:Negativicutes(0.0000),o:Selenomonadales(0.0000),f:Veillonellaceae(0.0000),g:Megasphaera(0.0000);
843	OTU843	d:Bacteria(1.0000),p:Bacteroidetes(0.7911),c:Bacteroidia(0.3342),o:Bacteroidales(0.1579),f:Prevotellaceae(0.0061),g:Prevotella(0.0043);
844	OTU844	d:Bacteria(1.0000),p:Proteobacteria(0.9984),c:Gammaproteobacteria(0.9941),o:Aeromonadales(0.9841),f:Succinivibrionaceae(0.9770),g:Ruminobacter(0.9786);
845	OTU845	d:Bacteria(1.0000),p:Firmicutes(0.9970),c:Clostridia(0.9391),o:Clostridiales(0.8477),f:Ruminococcaceae(0.5055),g:Papillibacter(0.1150);
846	OTU846	d:Bacteria(1.0000),p:Firmicutes(0.9914),c:Clostridia(0.8562),o:Clostridiales(0.5540),f:Clostridiaceae_1(0.3068),g:Oxobacter(0.0637);
847	OTU847	d:Bacteria(1.0000),p:Bacteroidetes(0.9989),c:Bacteroidia(0.9850),o:Bacteroidales(0.9736),f:Prevotellaceae(0.3470),g:Prevotella(0.0865);
848	OTU848	d:Bacteria(1.0000),p:Firmicutes(0.9984),c:Erysipelotrichia(0.9943),o:Erysipelotrichales(0.9954),f:Erysipelotrichaceae(0.9908),g:Coprobacillus(0.9189);
849	OTU849	d:Bacteria(1.0000),p:Bacteroidetes(0.8857),c:Sphingobacteriia(0.2113),o:Sphingobacteriales(0.0945),f:Sphingobacteriaceae(0.0296),g:Pedobacter(0.0077);
850	OTU850	d:Bacteria(1.0000),p:Bacteroidetes(0.9946),c:Bacteroidia(0.6471),o:Bacteroidales(0.3394),f:Prevotellaceae(0.1097),g:Prevotella(0.0077);
851	OTU851	d:Bacteria(1.0000),p:Firmicutes(0.9987),c:Clostridia(0.9668),o:Clostridiales(0.9457),f:Lachnospiraceae(0.6928),g:Clostridium_XlVa(0.4804);
852	OTU852	d:Bacteria(0.4520),p:Proteobacteria(0.0162),c:Alphaproteobacteria(0.0098),o:Rickettsiales(0.0036),f:Rickettsiaceae(0.0005),g:Orientia(0.0009);
853	OTU853	d:Bacteria(1.0000),p:Bacteroidetes(0.9984),c:Bacteroidia(0.9939),o:Bacteroidales(0.9947),f:Prevotellaceae(0.8051),g:Prevotella(0.4804);
854	OTU854	d:Bacteria(1.0000),p:Firmicutes(0.5785),c:Clostridia(0.2725),o:Clostridiales(0.1218),f:Clostridiaceae_1(0.0140),g:Caloramator(0.0060);
855	OTU855	d:Bacteria(1.0000),p:Actinobacteria(1.0000),c:Actinobacteria(1.0000),o:Bifidobacteriales(0.9970),f:Bifidobacteriaceae(0.9973),g:Scardovia(0.9743);
856	OTU856	d:Bacteria(1.0000),p:Firmicutes(0.9990),c:Clostridia(0.9023),o:Clostridiales(0.7746),f:Clostridiaceae_1(0.4677),g:Anaerosporobacter(0.2194);
857	OTU857	d:Bacteria(1.0000),p:Firmicutes(0.9984),c:Clostridia(0.9935),o:Clostridiales(0.9904),f:Ruminococcaceae(0.9857),g:Faecalibacterium(0.8502);
858	OTU858	d:Bacteria(1.0000),p:Proteobacteria(1.0000),c:Epsilonproteobacteria(1.0000),o:Campylobacterales(1.0000),f:Campylobacteraceae(0.9973),g:Campylobacter(0.9974);
859	OTU859	d:Bacteria(1.0000),p:Firmicutes(0.9993),c:Clostridia(0.8838),o:Clostridiales(0.6864),f:Clostridiaceae_1(0.3068),g:Anaerosporobacter(0.0751);
860	OTU860	d:Bacteria(1.0000),p:Actinobacteria(0.9802),c:Actinobacteria(0.8562),o:Coriobacteriales(0.5540),f:Coriobacteriaceae(0.3872),g:Gordonibacter(0.0637);
861	OTU861	d:Bacteria(1.0000),p:Bacteroidetes(1.0000),c:Bacteroidia(1.0000),o:Bacteroidales(1.0000),f:Prevotellaceae(0.9975),g:Prevotella(0.9976);
862	OTU862	d:Bacteria(1.0000),p:Actinobacteria(0.9999),c:Actinobacteria(0.9985),o:Actinomycetales(0.9952),f:Actinomycetaceae(0.9604),g:Actinomyces(0.9743);
863	OTU863	d:Bacteria(1.0000),p:Bacteroidetes(0.9093),c:Sphingobacteriia(0.2113),o:Sphingobacteriales(0.0945),f:Sphingobacteriaceae(0.0296),g:Parapedobacter(0.0094);
864	OTU864	d:Bacteria(1.0000),p:Bacteroidetes(0.9566),c:Sphingobacteriia(0.3967),o:Sphingobacteriales(0.1942),f:Sphingobacteriaceae(0.0883),g:Parapedobacter(0.0143);
865	OTU865	d:Bacteria(1.0000),p:Firmicutes(0.9329),c:Clostridia(0.7723),o:Clostridiales(0.4216),f:Clostridiaceae_2(0.1311),g:Alkaliphilus(0.0215);
866	OTU866	d:Bacteria(1.0000),p:Armatimonadetes(0.1651),c:Armatimonadia(0.0315),o:Armatimonadales(0.0123),f:Armatimonadaceae(0.0042),g:Armatimonas/Armatimonadetes_gp1(0.0034);
867	OTU867	d:Bacteria(1.0000),p:Firmicutes(0.9995),c:Clostridia(0.9935),o:Clostridiales(0.9904),f:Ruminococcaceae(0.9867),g:Faecalibacterium(0.7814);
868	OTU868	d:Bacteria(1.0000),p:Firmicutes(0.9566),c:Clostridia(0.8470),o:Clostridiales(0.5099),f:Ruminococcaceae(0.3470),g:Saccharofermentans(0.0409);
869	OTU869	d:Bacteria(1.0000),p:Bacteroidetes(0.9999),c:Bacteroidia(0.9990),o:Bacteroidales(0.9994),f:Bacteroidaceae(0.9888),g:Bacteroides(0.9914);
870	OTU870	d:Bacteria(1.0000),p:Firmicutes(0.9991),c:Clostridia(0.9207),o:Clostridiales(0.8197),f:Clostridiaceae_1(0.3872),g:Anaerosporobacter(0.1150);
871	OTU871	d:Bacteria(1.0000),p:Bacteroidetes(0.9999),c:Bacteroidia(0.9990),o:Bacteroidales(0.9994),f:Rikenellaceae(0.9992),g:Alistipes(0.9993);
872	OTU872	d:Bacteria(1.0000),p:Firmicutes(0.9990),c:Clostridia(0.9668),o:Clostridiales(0.9457),f:Ruminococcaceae(0.8861),g:Faecalibacterium(0.1672);
873	OTU873	d:Bacteria(1.0000),p:Bacteroidetes(0.8147),c:Bacteroidia(0.0888),o:Bacteroidales(0.0400),f:Porphyromonadaceae(0.0140),g:Barnesiella(0.0060);
874	OTU874	d:Bacteria(1.0000),p:Proteobacteria(0.9978),c:Deltaproteobacteria(0.9115),o:Desulfovibrionales(0.8057),f:Desulfovibrionaceae(0.5430),g:Desulfovibrio(0.0751);
875	OTU875	d:Bacteria(1.0000),p:Firmicutes(0.4731),c:Erysipelotrichia(0.2113),o:Erysipelotrichales(0.0945),f:Erysipelotrichaceae(0.0296),g:Clostridium_XVIII(0.0094);
876	OTU876	d:Bacteria(1.0000),p:Firmicutes(0.9914),c:Clostridia(0.8746),o:Clostridiales(0.6422),f:Lachnospiraceae(0.2263),g:Marvinbryantia(0.0191);
877	OTU877	d:Bacteria(1.0000),p:Bacteroidetes(0.9566),c:Sphingobacteriia(0.3342),o:Sphingobacteriales(0.1579),f:Sphingobacteriaceae(0.0668),g:Pedobacter(0.0119);
878	OTU878	d:Bacteria(1.0000),p:Firmicutes(0.9986),c:Clostridia(0.9926),o:Clostridiales(0.9820),f:Ruminococcaceae(0.9770),g:Faecalibacterium(0.7470);
879	OTU879	d:Bacteria(1.0000),p:Firmicutes(0.9997),c:Clostridia(0.9929),o:Clostridiales(0.9841),f:Lachnospiraceae(0.8861),g:Ruminococcus2(0.5751);
880	OTU880	d:Bacteria(1.0000),p:Firmicutes(0.9984),c:Clostridia(0.9931),o:Clostridiales(0.9862),f:Lachnospiraceae(0.8943),g:Fusicatenibacter(0.7470);
881	OTU881	d:Bacteria(1.0000),p:Firmicutes(0.8384),c:Clostridia(0.5845),o:Clostridiales(0.3031),f:Ruminococcaceae(0.1097),g:Clostridium_III(0.0191);
882	OTU882	d:Bacteria(1.0000),p:Bacteroidetes(1.0000),c:Flavobacteriia(1.0000),o:Flavobacteriales(1.0000),f:Flavobacteriaceae(0.9972),g:Flavobacterium(0.9968);
883	OTU883	d:Bacteria(1.0000),p:Firmicutes(0.9991),c:Clostridia(0.9522),o:Clostridiales(0.8897),f:Ruminococcaceae(0.6928),g:Ruminococcus(0.4282);
884	OTU884	d:Bacteria(1.0000),p:Tenericutes(0.3677),c:Mollicutes(0.1500),o:Anaeroplasmatales(0.0673),f:Anaeroplasmataceae(0.0218),g:Asteroleplasma(0.0077);
885	OTU885	d:Bacteria(1.0000),p:Bacteroidetes(0.8857),c:Sphingobacteriia(0.3967),o:Sphingobacteriales(0.1942),f:Sphingobacteriaceae(0.0883),g:Pedobacter(0.0119);
886	OTU886	d:Bacteria(1.0000),p:Actinobacteria(0.9990),c:Actinobacteria(0.9522),o:Coriobacteriales(0.8897),f:Coriobacteriaceae(0.8425),g:Adlercreutzia(0.1672);
887	OTU887	d:Bacteria(1.0000),p:Bacteroidetes(0.9998),c:Bacteroidia(0.9981),o:Bacteroidales(0.9989),f:Bacteroidaceae(0.9357),g:Bacteroides(0.9533);
888	OTU888	d:Bacteria(0.9005),p:Bacteroidetes(0.3677),c:Bacteroidia(0.0315),o:Bacteroidales(0.0123),f:Porphyromonadaceae(0.0037),g:Petrimonas(0.0031);
889	OTU889	d:Bacteria(1.0000),p:Firmicutes(0.9990),c:Clostridia(0.9559),o:Clostridiales(0.9037),f:Ruminococcaceae(0.4275),g:Ruminococcus(0.1672);
890	OTU890	d:Bacteria(1.0000),p:Bacteroidetes(1.0000),c:Flavobacteriia(0.9961),o:Flavobacteriales(0.9970),f:Flavobacteriaceae(0.9973),g:Chryseobacterium(0.9743);
891	OTU891	d:Bacteria(1.0000),p:Actinobacteria(0.9946),c:Actinobacteria(0.9115),o:Coriobacteriales(0.8057),f:Coriobacteriaceae(0.6179),g:Enterorhabdus(0.0409);
892	OTU892	d:Bacteria(1.0000),p:Firmicutes(0.9938),c:Clostridia(0.9023),o:Clostridiales(0.7746),f:Clostridiaceae_1(0.4677),g:Clostridium_sensu_stricto(0.0865);
893	OTU893	d:Archaea(1.0000),p:Euryarchaeota(0.9970),c:Thermoplasmata(0.9023),o:Methanomassiliicoccales(0.6864),f:Methanomassiliicoccaceae(0.5055),g:Methanomassiliicoccus(0.2716);
894	OTU894	d:Bacteria(1.0000),p:Firmicutes(0.9992),c:Clostridia(0.9486),o:Clostridiales(0.8757),f:Ruminococcaceae(0.6553),g:Sporobacter(0.0865);
895	OTU895	d:Bacteria(1.0000),p:Firmicutes(0.9978),c:Clostridia(0.9299),o:Clostridiales(0.8337),f:Clostridiaceae_1(0.3068),g:Anaerosporobacter(0.0751);
896	OTU896	d:Bacteria(1.0000),p:Bacteroidetes(0.9907),c:Sphingobacteriia(0.3967),o:Sphingobacteriales(0.1942),f:Sphingobacteriaceae(0.0883),g:Solitalea(0.0167);
897	OTU897	d:Bacteria(1.0000),p:Firmicutes(0.9992),c:Clostridia(0.9299),o:Clostridiales(0.8337),f:Ruminococcaceae(0.6179),g:Clostridium_III(0.0865);
898	OTU898	d:Bacteria(1.0000),p:Proteobacteria(0.9998),c:Alphaproteobacteria(0.9983),o:Rhizobiales(0.9177),f:Phyllobacteriaceae(0.7676),g:Mesorhizobium(0.6095);
899	OTU899	d:Bacteria(1.0000),p:Firmicutes(0.9983),c:Clostridia(0.8931),o:Clostridiales(0.7305),f:Lachnospiraceae(0.3872),g:Clostridium_XlVa(0.1150);
900	OTU900	d:Bacteria(1.0000),p:Firmicutes(1.0000),c:Clostridia(1.0000),o:Clostridiales(1.0000),f:Peptostreptococcaceae(0.9950),g:Peptostreptococcus(0.9893);
901	OTU901	d:Bacteria(1.0000),p:Bacteroidetes(0.9999),c:Bacteroidia(0.9988),o:Bacteroidales(0.9993),f:Rikenellaceae(0.9939),g:Alistipes(0.9969);
902	OTU902	d:Bacteria(1.0000),p:Bacteroidetes(0.9985),c:Bacteroidia(0.9933),o:Bacteroidales(0.9883),f:Prevotellaceae(0.5055),g:Prevotella(0.2716);
903	OTU903	d:Bacteria(1.0000),p:Firmicutes(0.9988),c:Clostridia(0.9704),o:Clostridiales(0.9597),f:Lachnospiraceae(0.7676),g:Roseburia(0.3760);
904	OTU904	d:Bacteria(1.0000),p:Firmicutes(0.9991),c:Clostridia(0.9486),o:Clostridiales(0.8757),f:Ruminococcaceae(0.5430),g:Intestinimonas(0.1150);
905	OTU905	d:Bacteria(1.0000),p:Firmicutes(0.9938),c:Clostridia(0.8931),o:Clostridiales(0.7305),f:Ruminococcaceae(0.3068),g:Clostridium_III(0.0751);
906	OTU906	d:Bacteria(1.0000),p:Bacteroidetes(0.9986),c:Bacteroidia(0.9929),o:Bacteroidales(0.9841),f:Prevotellaceae(0.4677),g:Prevotella(0.2194);
907	OTU907	d:Bacteria(1.0000),p:Bacteroidetes(0.9985),c:Bacteroidia(0.9935),o:Bacteroidales(0.9904),f:Prevotellaceae(0.5804),g:Prevotella(0.2194);
908	OTU908	d:Bacteria(1.0000),p:Bacteroidetes(0.9988),c:Bacteroidia(0.9391),o:Bacteroidales(0.8477),f:Prevotellaceae(0.3872),g:Prevotella(0.1150);
909	OTU909	d:Bacteria(1.0000),p:Actinobacteria(0.9999),c:Actinobacteria(0.9988),o:Bifidobacteriales(0.9954),f:Bifidobacteriaceae(0.9908),g:Bifidobacterium(0.9743);
910	OTU910	d:Bacteria(1.0000),p:Firmicutes(0.9978),c:Clostridia(0.9115),o:Clostridiales(0.8057),f:Eubacteriaceae(0.5055),g:Eubacterium(0.2716);
911	OTU911	d:Bacteria(1.0000),p:Firmicutes(0.9990),c:Clostridia(0.9956),o:Clostridiales(0.9966),f:Eubacteriaceae(0.9950),g:Anaerofustis(0.9968);
912	OTU912	d:Bacteria(1.0000),p:Spirochaetes(0.9930),c:Spirochaetia(0.9023),o:Spirochaetales(0.7746),f:Spirochaetaceae(0.5804),g:Treponema(0.2716);
913	OTU913	d:Bacteria(1.0000),p:Firmicutes(0.9985),c:Clostridia(0.9933),o:Clostridiales(0.9883),f:Ruminococcaceae(0.9847),g:Faecalibacterium(0.7126);
914	OTU914	d:Bacteria(1.0000),p:Tenericutes(0.3677),c:Mollicutes(0.1500),o:Acholeplasmatales(0.0673),f:Acholeplasmataceae(0.0218),g:Acholeplasma(0.0077);
915	OTU915	d:Bacteria(1.0000),p:Firmicutes(0.9990),c:Clostridia(0.9559),o:Clostridiales(0.9037),f:Eubacteriaceae(0.7302),g:Anaerofustis(0.5751);
916	OTU916	d:Bacteria(1.0000),p:Bacteroidetes(0.8620),c:Sphingobacteriia(0.1500),o:Sphingobacteriales(0.0673),f:Sphingobacteriaceae(0.0218),g:Pedobacter(0.0077);
917	OTU917	d:Bacteria(1.0000),p:Bacteroidetes(0.8620),c:Sphingobacteriia(0.1500),o:Sphingobacteriales(0.0673),f:Sphingobacteriaceae(0.0218),g:Parapedobacter(0.0060);
918	OTU918	d:Bacteria(1.0000),p:Firmicutes(0.9989),c:Erysipelotrichia(0.9814),o:Erysipelotrichales(0.9715),f:Erysipelotrichaceae(0.9357),g:Erysipelotrichaceae_incertae_sedis(0.9189);
919	OTU919	d:Bacteria(1.0000),p:Firmicutes(0.9991),c:Clostridia(0.8931),o:Clostridiales(0.7305),f:Lachnospiraceae(0.5055),g:Clostridium_XlVa(0.2194);
920	OTU920	d:Bacteria(1.0000),p:Bacteroidetes(0.9998),c:Bacteroidia(0.9983),o:Bacteroidales(0.9990),f:Bacteroidaceae(0.9439),g:Bacteroides(0.9701);
921	OTU921	d:Bacteria(1.0000),p:Firmicutes(0.9992),c:Clostridia(0.9023),o:Clostridiales(0.7746),f:Lachnospiraceae(0.3872),g:Coprococcus(0.1150);
922	OTU922	d:Bacteria(1.0000),p:Firmicutes(0.9989),c:Clostridia(0.9704),o:Clostridiales(0.9597),f:Ruminococcaceae(0.8943),g:Clostridium_IV(0.5751);
923	OTU923	d:Bacteria(1.0000),p:Firmicutes(0.9991),c:Clostridia(0.9963),o:Clostridiales(0.9973),f:Incertae_Sedis_XI(0.9960),g:Murdochiella(0.9971);
924	OTU924	d:Bacteria(1.0000),p:Firmicutes(0.9938),c:Clostridia(0.9115),o:Clostridiales(0.8057),f:Ruminococcaceae(0.5055),g:Clostridium_III(0.0751);
925	OTU925	d:Bacteria(1.0000),p:Firmicutes(0.9983),c:Clostridia(0.9941),o:Clostridiales(0.9952),f:Ruminococcaceae(0.9867),g:Faecalibacterium(0.9189);
926	OTU926	d:Bacteria(1.0000),p:Bacteroidetes(0.9999),c:Bacteroidia(0.9985),o:Bacteroidales(0.9991),f:Prevotellaceae(0.9878),g:Prevotella(0.9893);
927	OTU927	d:Bacteria(1.0000),p:Firmicutes(0.9984),c:Clostridia(0.9926),o:Clostridiales(0.9820),f:Lachnospiraceae(0.9687),g:Coprococcus(0.8846);
928	OTU928	d:Bacteria(1.0000),p:Firmicutes(0.9802),c:Clostridia(0.8562),o:Clostridiales(0.5540),f:Clostridiaceae_1(0.3068),g:Caloramator(0.0523);
929	OTU929	d:Bacteria(1.0000),p:Bacteroidetes(0.8147),c:Bacteroidia(0.1500),o:Bacteroidales(0.0673),f:Porphyromonadaceae(0.0218),g:Porphyromonas(0.0077);
930	OTU930	d:Bacteria(1.0000),p:Actinobacteria(0.9995),c:Actinobacteria(0.9973),o:Actinomycetales(0.9970),f:Actinomycetaceae(0.9898),g:Mobiluncus(0.9935);
931	OTU931	d:Bacteria(1.0000),p:Synergistetes(0.9566),c:Synergistia(0.8470),o:Synergistales(0.5099),f:Synergistaceae(0.3470),g:Lactivibrio(0.0409);
932	OTU932	d:Bacteria(1.0000),p:Bacteroidetes(0.9999),c:Bacteroidia(0.9990),o:Bacteroidales(0.9994),f:Prevotellaceae(0.9992),g:Prevotella(0.9968);
933	OTU933	d:Bacteria(1.0000),p:Bacteroidetes(0.9989),c:Bacteroidia(0.9115),o:Bacteroidales(0.8057),f:Prevotellaceae(0.3470),g:Prevotella(0.0215);
934	OTU934	d:Bacteria(1.0000),p:Bacteroidetes(0.8857),c:Sphingobacteriia(0.2113),o:Sphingobacteriales(0.0945),f:Sphingobacteriaceae(0.0296),g:Mucilaginibacter(0.0094);
935	OTU935	d:Bacteria(1.0000),p:Proteobacteria(0.5785),c:Alphaproteobacteria(0.2113),o:Rhodospirillales(0.0136),f:Rhodospirillaceae(0.0061),g:Insolitispirillum(0.0034);
936	OTU936	d:Bacteria(1.0000),p:Bacteroidetes(0.9987),c:Bacteroidia(0.9486),o:Bacteroidales(0.8757),f:Prevotellaceae(0.5055),g:Prevotella(0.2716);
937	OTU937	d:Bacteria(1.0000),p:Firmicutes(0.5785),c:Erysipelotrichia(0.2725),o:Erysipelotrichales(0.1218),f:Erysipelotrichaceae(0.0454),g:Bulleidia(0.0094);
938	OTU938	d:Bacteria(1.0000),p:Actinobacteria(0.9992),c:Actinobacteria(0.9958),o:Coriobacteriales(0.9968),f:Coriobacteriaceae(0.9972),g:Collinsella(0.9893);
939	OTU939	d:Bacteria(1.0000),p:Fusobacteria(0.9990),c:Fusobacteriia(0.9961),o:Fusobacteriales(0.9970),f:Fusobacteriaceae(0.9604),g:Cetobacterium(0.3238);
940	OTU940	d:Bacteria(1.0000),p:Firmicutes(0.9998),c:Clostridia(0.9933),o:Clostridiales(0.9883),f:Lachnospiraceae(0.9026),g:Blautia(0.6095);
941	OTU941	d:Bacteria(1.0000),p:Firmicutes(0.9993),c:Clostridia(0.9023),o:Clostridiales(0.7746),f:Lachnospiraceae(0.5804),g:Clostridium_XlVa(0.3760);
942	OTU942	d:Bacteria(1.0000),p:Tenericutes(0.8857),c:Mollicutes(0.7097),o:Anaeroplasmatales(0.3031),f:Anaeroplasmataceae(0.1525),g:Anaeroplasma(0.0295);
943	OTU943	d:Bacteria(0.9005),p:Bacteroidetes(0.4731),c:Bacteroidia(0.0285),o:Bacteroidales(0.0111),f:Marinilabiliaceae(0.0037),g:Alkalitalea(0.0031);
944	OTU944	d:Bacteria(1.0000),p:Bacteroidetes(0.9899),c:Bacteroidia(0.5845),o:Bacteroidales(0.3031),f:Porphyromonadaceae(0.1525),g:Barnesiella(0.0143);
945	OTU945	d:Bacteria(1.0000),p:Firmicutes(0.9993),c:Clostridia(0.9115),o:Clostridiales(0.8057),f:Lachnospiraceae(0.3068),g:Lachnoanaerobaculum(0.0751);
946	OTU946	d:Bacteria(1.0000),p:Bacteroidetes(0.9995),c:Bacteroidia(0.9941),o:Bacteroidales(0.9952),f:Prevotellaceae(0.9847),g:Prevotella(0.9743);
947	OTU947	d:Bacteria(1.0000),p:Proteobacteria(0.2622),c:Deltaproteobacteria(0.0345),o:Desulfobacterales(0.0136),f:Desulfobulbaceae(0.0061),g:Desulfobulbus(0.0043);
948	OTU948	d:Bacteria(1.0000),p:Firmicutes(0.9329),c:Clostridia(0.8348),o:Clostridiales(0.4658),f:Gracilibacteraceae(0.1311),g:Gracilibacter(0.0215);
949	OTU949	d:Bacteria(1.0000),p:Bacteroidetes(0.9938),c:Sphingobacteriia(0.1500),o:Sphingobacteriales(0.0673),f:Sphingobacteriaceae(0.0218),g:Parapedobacter(0.0060);
950	OTU950	d:Archaea(1.0000),p:Euryarchaeota(0.9954),c:Thermoplasmata(0.8931),o:Methanomassiliicoccales(0.5981),f:Methanomassiliicoccaceae(0.4275),g:Methanomassiliicoccus(0.1672);
951	OTU951	d:Bacteria(1.0000),p:Bacteroidetes(0.9984),c:Bacteroidia(0.9595),o:Bacteroidales(0.9177),f:Bacteroidaceae(0.5055),g:Bacteroides(0.2716);
952	OTU952	d:Bacteria(1.0000),p:Firmicutes(0.9978),c:Clostridia(0.9391),o:Clostridiales(0.8477),f:Ruminococcaceae(0.6553),g:Oscillibacter(0.0751);
953	OTU953	d:Bacteria(1.0000),p:Bacteroidetes(0.8857),c:Sphingobacteriia(0.2113),o:Sphingobacteriales(0.0945),f:Sphingobacteriaceae(0.0296),g:Mucilaginibacter(0.0077);
954	OTU954	d:Bacteria(1.0000),p:Bacteroidetes(0.9899),c:Sphingobacteriia(0.5845),o:Sphingobacteriales(0.3031),f:Sphingobacteriaceae(0.1525),g:Pedobacter(0.0143);
955	OTU955	d:Bacteria(1.0000),p:Firmicutes(0.9992),c:Clostridia(0.8838),o:Clostridiales(0.6864),f:Lachnospiraceae(0.5055),g:Anaerostipes(0.2716);
956	OTU956	d:Bacteria(1.0000),p:Firmicutes(0.9987),c:Clostridia(0.9668),o:Clostridiales(0.9457),f:Lachnospiraceae(0.8943),g:Roseburia(0.5751);
957	OTU957	d:Bacteria(1.0000),p:Firmicutes(0.9938),c:Clostridia(0.8348),o:Clostridiales(0.4658),f:Ruminococcaceae(0.2263),g:Clostridium_IV(0.0523);
958	OTU958	d:Bacteria(1.0000),p:Firmicutes(0.9987),c:Clostridia(0.9886),o:Clostridiales(0.9757),f:Incertae_Sedis_XI(0.9522),g:Murdochiella(0.9722);
959	OTU959	d:Bacteria(1.0000),p:Bacteroidetes(0.9329),c:Bacteroidia(0.2725),o:Bacteroidales(0.1218),f:Porphyromonadaceae(0.0454),g:Barnesiella(0.0119);
960	OTU960	d:Bacteria(1.0000),p:Bacteroidetes(0.9998),c:Bacteroidia(0.9983),o:Bacteroidales(0.9990),f:Bacteroidaceae(0.9522),g:Bacteroides(0.9722);
961	OTU961	d:Bacteria(1.0000),p:Firmicutes(0.8620),c:Clostridia(0.3967),o:Clostridiales(0.1942),f:Clostridiaceae_2(0.0454),g:Alkaliphilus(0.0119);
962	OTU962	d:Bacteria(1.0000),p:Bacteroidetes(0.9986),c:Bacteroidia(0.9931),o:Bacteroidales(0.9862),f:Prevotellaceae(0.9191),g:Prevotella(0.8846);
963	OTU963	d:Bacteria(1.0000),p:Spirochaetes(0.9899),c:Spirochaetia(0.8654),o:Spirochaetales(0.5981),f:Spirochaetaceae(0.4275),g:Treponema(0.0751);
964	OTU964	d:Bacteria(1.0000),p:Tenericutes(0.8147),c:Mollicutes(0.5219),o:Acholeplasmatales(0.2668),f:Acholeplasmataceae(0.1311),g:Acholeplasma(0.0215);
965	OTU965	d:Bacteria(1.0000),p:Firmicutes(0.9987),c:Clostridia(0.9850),o:Clostridiales(0.9736),f:Lachnospiraceae(0.7302),g:Fusicatenibacter(0.4804);
966	OTU966	d:Bacteria(1.0000),p:Bacteroidetes(0.8147),c:Sphingobacteriia(0.0888),o:Sphingobacteriales(0.0400),f:Sphingobacteriaceae(0.0140),g:Parapedobacter(0.0060);
967	OTU967	d:Bacteria(1.0000),p:Bacteroidetes(0.9989),c:Bacteroidia(0.9850),o:Bacteroidales(0.9736),f:Prevotellaceae(0.4677),g:Prevotella(0.0637);
968	OTU968	d:Bacteria(1.0000),p:Spirochaetes(0.9938),c:Spirochaetia(0.9115),o:Spirochaetales(0.8057),f:Spirochaetaceae(0.6179),g:Treponema(0.1150);
969	OTU969	d:Bacteria(1.0000),p:Firmicutes(0.9922),c:Clostridia(0.8654),o:Clostridiales(0.5981),f:Ruminococcaceae(0.3068),g:Anaerofilum(0.0637);
970	OTU970	d:Bacteria(1.0000),p:Bacteroidetes(0.9991),c:Bacteroidia(0.9668),o:Bacteroidales(0.9457),f:Prevotellaceae(0.1525),g:Prevotella(0.0295);
971	OTU971	d:Bacteria(1.0000),p:Verrucomicrobia(0.9329),c:Subdivision5(0.8348),g:Subdivision5_genera_incertae_sedis(0.0751);
972	OTU972	d:Bacteria(1.0000),p:Firmicutes(0.9802),c:Clostridia(0.8562),o:Clostridiales(0.5540),f:Lachnospiraceae(0.1097),g:Clostridium_XlVa(0.0191);
973	OTU973	d:Bacteria(1.0000),p:Bacteroidetes(0.8147),c:Bacteroidia(0.0888),o:Bacteroidales(0.0400),f:Porphyromonadaceae(0.0140),g:Barnesiella(0.0060);
974	OTU974	d:Bacteria(1.0000),p:Bacteroidetes(0.9983),c:Bacteroidia(0.9941),o:Bacteroidales(0.9952),f:Prevotellaceae(0.8051),g:Prevotella(0.6438);
975	OTU975	d:Bacteria(1.0000),p:Bacteroidetes(0.8857),c:Sphingobacteriia(0.2113),o:Sphingobacteriales(0.0945),f:Chitinophagaceae(0.0296),g:Parasegetibacter(0.0077);
976	OTU976	d:Bacteria(1.0000),p:Spirochaetes(0.9985),c:Spirochaetia(0.9933),o:Spirochaetales(0.9883),f:Spirochaetaceae(0.9857),g:Treponema(0.6095);
977	OTU977	d:Bacteria(1.0000),p:Bacteroidetes(0.9093),c:Sphingobacteriia(0.1500),o:Sphingobacteriales(0.0673),f:Sphingobacteriaceae(0.0218),g:Parapedobacter(0.0060);
978	OTU978	d:Bacteria(1.0000),p:Firmicutes(0.9093),c:Clostridia(0.6471),o:Clostridiales(0.3394),f:Clostridiaceae_4(0.1097),g:Thermotalea(0.0191);
979	OTU979	d:Bacteria(1.0000),p:Bacteroidetes(0.8384),c:Sphingobacteriia(0.1500),o:Sphingobacteriales(0.0673),f:Sphingobacteriaceae(0.0218),g:Olivibacter(0.0043);
980	OTU980	d:Bacteria(1.0000),p:Firmicutes(0.9984),c:Clostridia(0.9886),o:Clostridiales(0.9757),f:Lachnospiraceae(0.8943),g:Roseburia(0.6782);
981	OTU981	d:Bacteria(1.0000),p:Tenericutes(0.5785),c:Mollicutes(0.2725),o:Acholeplasmatales(0.1218),f:Acholeplasmataceae(0.0454),g:Acholeplasma(0.0119);
982	OTU982	d:Bacteria(1.0000),p:Proteobacteria(1.0000),c:Alphaproteobacteria(1.0000),o:Rhizobiales(0.9962),f:Methylobacteriaceae(0.9867),g:Methylobacterium(0.9871);
983	OTU983	d:Bacteria(1.0000),p:Firmicutes(0.9988),c:Clostridia(0.9886),o:Clostridiales(0.9757),f:Ruminococcaceae(0.9357),g:Clostridium_IV(0.7126);
984	OTU984	d:Bacteria(1.0000),p:Bacteroidetes(0.9986),c:Bacteroidia(0.9391),o:Bacteroidales(0.8477),f:Prevotellaceae(0.4275),g:Prevotella(0.1672);
985	OTU985	d:Bacteria(1.0000),p:Firmicutes(0.8857),c:Clostridia(0.7097),o:Clostridiales(0.3775),f:Clostridiaceae_2(0.1097),g:Alkaliphilus(0.0191);
986	OTU986	d:Bacteria(1.0000),p:Firmicutes(0.9983),c:Clostridia(0.9941),o:Clostridiales(0.9952),f:Lachnospiraceae(0.9522),g:Clostridium_XlVb(0.9533);
987	OTU987	d:Bacteria(1.0000),p:Firmicutes(0.7911),c:Clostridia(0.3342),o:Clostridiales(0.1579),f:Peptococcaceae_1(0.0668),g:Desulfitobacterium(0.0143);
988	OTU988	d:Bacteria(1.0000),p:Firmicutes(0.9899),c:Clostridia(0.8470),o:Clostridiales(0.5099),f:Lachnospiraceae(0.1861),g:Hespellia(0.0191);
989	OTU989	d:Bacteria(1.0000),p:Firmicutes(0.9990),c:Negativicutes(0.9950),o:Selenomonadales(0.9960),f:Veillonellaceae(0.9939),g:Selenomonas(0.9722);
990	OTU990	d:Bacteria(1.0000),p:Firmicutes(0.9991),c:Clostridia(0.9449),o:Clostridiales(0.8617),f:Lachnospiraceae(0.6553),g:Roseburia(0.3238);
991	OTU991	d:Bacteria(1.0000),p:Firmicutes(0.9989),c:Clostridia(0.9486),o:Clostridiales(0.8757),f:Lachnospiraceae(0.7302),g:Clostridium_XlVa(0.3760);
992	OTU992	d:Bacteria(1.0000),p:Proteobacteria(0.3677),c:Alphaproteobacteria(0.1500),o:Rhodospirillales(0.0136),f:Rhodospirillaceae(0.0061),g:Fodinicurvata(0.0034);
993	OTU993	d:Bacteria(1.0000),p:Bacteroidetes(0.9093),c:Sphingobacteriia(0.2725),o:Sphingobacteriales(0.1218),f:Sphingobacteriaceae(0.0454),g:Pedobacter(0.0119);
994	OTU994	d:Bacteria(1.0000),p:Bacteroidetes(0.9914),c:Bacteroidia(0.3967),o:Bacteroidales(0.1942),f:Porphyromonadaceae(0.0883),g:Porphyromonas(0.0167);
995	OTU995	d:Bacteria(1.0000),p:Firmicutes(0.9987),c:Clostridia(0.9922),o:Clostridiales(0.9778),f:Ruminococcaceae(0.9357),g:Ruminococcus(0.8846);
996	OTU996	d:Bacteria(1.0000),p:Bacteroidetes(0.9994),c:Bacteroidia(0.9937),o:Bacteroidales(0.9926),f:Bacteroidaceae(0.9522),g:Bacteroides(0.9722);
997	OTU997	d:Bacteria(1.0000),p:Firmicutes(0.9954),c:Clostridia(0.8746),o:Clostridiales(0.6422),f:Ruminococcaceae(0.3872),g:Anaerotruncus(0.0523);
998	OTU998	d:Bacteria(1.0000),p:Bacteroidetes(0.9985),c:Bacteroidia(0.9935),o:Bacteroidales(0.9904),f:Prevotellaceae(0.6928),g:Prevotella(0.5327);
999	OTU999	d:Bacteria(1.0000),p:Bacteroidetes(0.9566),c:Bacteroidia(0.3967),o:Bacteroidales(0.1942),f:Marinilabiaceae(0.0883),g:Marinilabilia(0.0143);
1000	OTU1000	d:Bacteria(1.0000),p:Firmicutes(0.9938),c:Clostridia(0.6471),o:Clostridiales(0.3394),f:Lachnospiraceae(0.1861),g:Coprococcus(0.0409);
1001	OTU1001	d:Bacteria(1.0000),p:Firmicutes(0.9990),c:Clostridia(0.9924),o:Clostridiales(0.9799),f:Ruminococcaceae(0.9522),g:Faecalibacterium(0.3760);
1002	OTU1002	d:Bacteria(1.0000),p:Firmicutes(1.0000),c:Clostridia(1.0000),o:Clostridiales(1.0000),f:Clostridiales_Incertae_Sedis_XIII(0.9908),g:Mogibacterium(0.9957);
1003	OTU1003	d:Bacteria(1.0000),p:Bacteroidetes(0.9996),c:Bacteroidia(0.9931),o:Bacteroidales(0.9862),f:Rikenellaceae(0.9847),g:Alistipes(0.9829);
1004	OTU1004	d:Bacteria(1.0000),p:Proteobacteria(1.0000),c:Betaproteobacteria(0.9950),o:Burkholderiales(0.9904),f:Oxalobacteraceae(0.9857),g:Janthinobacterium(0.9189);
1005	OTU1005	d:Bacteria(1.0000),p:Firmicutes(0.9946),c:Clostridia(0.9207),o:Clostridiales(0.8057),f:Ruminococcaceae(0.3470),g:Ethanoligenens(0.0523);
1006	OTU1006	d:Bacteria(1.0000),p:Firmicutes(0.9992),c:Clostridia(0.9631),o:Clostridiales(0.9317),f:Ruminococcaceae(0.7676),g:Pseudobacteroides(0.3238);
1007	OTU1007	d:Bacteria(1.0000),p:Firmicutes(0.9093),c:Clostridia(0.5845),o:Clostridiales(0.3031),f:Ruminococcaceae(0.0668),g:Clostridium_IV(0.0143);
1008	OTU1008	d:Bacteria(1.0000),p:Firmicutes(0.6840),c:Clostridia(0.1500),o:Clostridiales(0.0673),f:Clostridiaceae_1(0.0218),g:Clostridium_sensu_stricto(0.0077);
1009	OTU1009	d:Bacteria(1.0000),p:Firmicutes(0.9984),c:Clostridia(0.9922),o:Clostridiales(0.9778),f:Lachnospiraceae(0.9109),g:Roseburia(0.4804);
1010	OTU1010	d:Bacteria(1.0000),p:Bacteroidetes(0.9329),c:Sphingobacteriia(0.2725),o:Sphingobacteriales(0.1218),f:Sphingobacteriaceae(0.0454),g:Olivibacter(0.0077);
1011	OTU1011	d:Bacteria(1.0000),p:Tenericutes(0.8384),c:Mollicutes(0.5845),o:Acholeplasmatales(0.2305),f:Acholeplasmataceae(0.1097),g:Acholeplasma(0.0191);
1012	OTU1012	d:Bacteria(1.0000),p:Firmicutes(0.9329),c:Clostridia(0.5219),o:Clostridiales(0.2668),f:Gracilibacteraceae(0.1311),g:Gracilibacter(0.0215);
1013	OTU1013	d:Bacteria(1.0000),p:Firmicutes(0.9984),c:Clostridia(0.9935),o:Clostridiales(0.9904),f:Ruminococcaceae(0.9837),g:Faecalibacterium(0.8158);
1014	OTU1014	d:Bacteria(1.0000),p:Bacteroidetes(0.8384),c:Sphingobacteriia(0.0888),o:Sphingobacteriales(0.0400),f:Sphingobacteriaceae(0.0140),g:Parapedobacter(0.0060);
1015	OTU1015	d:Bacteria(1.0000),p:Planctomycetes(0.8384),c:Planctomycetia(0.5845),o:Planctomycetales(0.3031),f:Planctomycetaceae(0.1525),g:Blastopirellula(0.0094);
1016	OTU1016	d:Bacteria(1.0000),p:Proteobacteria(0.2622),c:Deltaproteobacteria(0.0888),o:Bdellovibrionales(0.0400),f:Bdellovibrionaceae(0.0140),g:Vampirovibrio(0.0060);
1017	OTU1017	d:Bacteria(1.0000),p:Firmicutes(0.9999),c:Clostridia(0.9990),o:Clostridiales(0.9994),f:Clostridiaceae_1(0.9837),g:Clostridium_sensu_stricto(0.9701);
1018	OTU1018	d:Bacteria(1.0000),p:Tenericutes(0.3677),c:Mollicutes(0.1500),o:Entomoplasmatales(0.0673),f:Spiroplasmataceae(0.0218),g:Spiroplasma(0.0077);
1019	OTU1019	d:Bacteria(1.0000),p:Bacteroidetes(0.9566),c:Bacteroidia(0.2725),o:Bacteroidales(0.1218),f:Porphyromonadaceae(0.0454),g:Barnesiella(0.0119);
1020	OTU1020	d:Bacteria(1.0000),p:Bacteroidetes(0.8857),c:Bacteroidia(0.2725),o:Bacteroidales(0.1218),f:Porphyromonadaceae(0.0454),g:Barnesiella(0.0119);
1021	OTU1021	d:Bacteria(0.9379),p:Bacteroidetes(0.6840),c:Sphingobacteriia(0.0315),o:Sphingobacteriales(0.0123),f:Sphingobacteriaceae(0.0042),g:Olivibacter(0.0031);
1022	OTU1022	d:Bacteria(1.0000),p:Firmicutes(0.8384),c:Clostridia(0.4593),o:Clostridiales(0.2305),f:Lachnospiraceae(0.0883),g:Blautia(0.0094);
1023	OTU1023	d:Bacteria(1.0000),p:Verrucomicrobia(0.9930),c:Subdivision5(0.9023),g:Subdivision5_genera_incertae_sedis(0.3760);
1024	OTU1024	d:Bacteria(1.0000),p:Bacteroidetes(0.9802),c:Sphingobacteriia(0.5845),o:Sphingobacteriales(0.3031),f:Sphingobacteriaceae(0.1525),g:Parapedobacter(0.0143);
1025	OTU1025	d:Bacteria(1.0000),p:Bacteroidetes(0.9329),c:Sphingobacteriia(0.3967),o:Sphingobacteriales(0.1942),f:Sphingobacteriaceae(0.0883),g:Pedobacter(0.0119);
1026	OTU1026	d:Bacteria(0.6762),p:Chloroflexi(0.0979),c:Anaerolineae(0.0225),o:Anaerolineales(0.0087),f:Anaerolineaceae(0.0026),g:Levilinea(0.0020);
1027	OTU1027	d:Bacteria(1.0000),p:Bacteroidetes(0.9992),c:Bacteroidia(0.8348),o:Bacteroidales(0.4658),f:Prevotellaceae(0.1525),g:Prevotella(0.0143);
1028	OTU1028	d:Bacteria(1.0000),p:Firmicutes(0.7911),c:Erysipelotrichia(0.4593),o:Erysipelotrichales(0.2305),f:Erysipelotrichaceae(0.1097),g:Clostridium_XVIII(0.0119);
1029	OTU1029	d:Bacteria(1.0000),p:Bacteroidetes(0.8384),c:Bacteroidia(0.3967),o:Bacteroidales(0.1942),f:Bacteroidaceae(0.0218),g:Bacteroides(0.0077);
1030	OTU1030	d:Bacteria(1.0000),p:Firmicutes(0.9986),c:Erysipelotrichia(0.9950),o:Erysipelotrichales(0.9960),f:Erysipelotrichaceae(0.9939),g:Erysipelotrichaceae_incertae_sedis(0.9969);
1031	OTU1031	d:Bacteria(1.0000),p:Firmicutes(0.9994),c:Clostridia(0.9961),o:Clostridiales(0.9970),f:Eubacteriaceae(0.9357),g:Eubacterium(0.9533);
1032	OTU1032	d:Bacteria(1.0000),p:Firmicutes(0.9938),c:Clostridia(0.9115),o:Clostridiales(0.8057),f:Lachnospiraceae(0.3068),g:Blautia(0.0409);
1033	OTU1033	d:Bacteria(1.0000),p:Proteobacteria(0.9996),c:Gammaproteobacteria(0.9961),o:Pseudomonadales(0.9970),f:Moraxellaceae(0.9973),g:Enhydrobacter(0.9893);
1034	OTU1034	d:Bacteria(1.0000),p:Firmicutes(0.9985),c:Clostridia(0.9935),o:Clostridiales(0.9904),f:Eubacteriaceae(0.8861),g:Eubacterium(0.7470);
1035	OTU1035	d:Bacteria(1.0000),p:Acidobacteria(0.8147),c:Acidobacteria_Gp1(0.3967),g:Gp1(0.0167);
1036	OTU1036	d:Bacteria(1.0000),p:Firmicutes(0.6840),c:Negativicutes(0.0345),o:Selenomonadales(0.0136),f:Veillonellaceae(0.0061),g:Anaerovibrio(0.0043);
1037	OTU1037	d:Bacteria(1.0000),p:Bacteroidetes(0.9988),c:Bacteroidia(0.9886),o:Bacteroidales(0.9757),f:Prevotellaceae(0.3872),g:Prevotella(0.1150);
1038	OTU1038	d:Bacteria(1.0000),p:Bacteroidetes(0.8857),c:Sphingobacteriia(0.2725),o:Sphingobacteriales(0.1218),f:Sphingobacteriaceae(0.0454),g:Parapedobacter(0.0094);
1039	OTU1039	d:Bacteria(1.0000),p:Firmicutes(0.9938),c:Clostridia(0.8931),o:Clostridiales(0.7305),f:Ruminococcaceae(0.3068),g:Papillibacter(0.0523);
1040	OTU1040	d:Bacteria(1.0000),p:Firmicutes(0.7674),c:Clostridia(0.3967),o:Clostridiales(0.1942),f:Ruminococcaceae(0.0218),g:Clostridium_III(0.0077);
1041	OTU1041	d:Bacteria(1.0000),p:Firmicutes(0.9990),c:Negativicutes(0.9943),o:Selenomonadales(0.9954),f:Veillonellaceae(0.9908),g:Selenomonas(0.9765);
1042	OTU1042	d:Bacteria(0.0015),p:Proteobacteria(0.0000),c:Gammaproteobacteria(0.0000),o:Alteromonadales(0.0000),f:Colwelliaceae(0.0000),g:Thalassomonas(0.0000);
1043	OTU1043	d:Bacteria(1.0000),p:Synergistetes(0.9566),c:Synergistia(0.8470),o:Synergistales(0.5099),f:Synergistaceae(0.3470),g:Lactivibrio(0.0215);
1044	OTU1044	d:Bacteria(1.0000),p:Firmicutes(0.2622),c:Erysipelotrichia(0.0888),o:Erysipelotrichales(0.0400),f:Erysipelotrichaceae(0.0140),g:Bulleidia(0.0060);
1045	OTU1045	d:Bacteria(1.0000),p:Firmicutes(0.9984),c:Clostridia(0.9926),o:Clostridiales(0.9820),f:Lachnospiraceae(0.9357),g:Roseburia(0.8158);
1046	OTU1046	d:Bacteria(1.0000),p:Proteobacteria(0.8620),c:Alphaproteobacteria(0.4593),o:Rhodospirillales(0.1218),f:Rhodospirillaceae(0.0454),g:Fodinicurvata(0.0119);
1047	OTU1047	d:Bacteria(1.0000),p:Firmicutes(0.7674),c:Clostridia(0.3967),o:Clostridiales(0.1942),f:Peptostreptococcaceae(0.0454),g:Acetoanaerobium(0.0077);
1048	OTU1048	d:Bacteria(1.0000),p:Proteobacteria(0.9988),c:Betaproteobacteria(0.9939),o:Burkholderiales(0.9862),f:Sutterellaceae(0.9770),g:Sutterella(0.9786);
1049	OTU1049	d:Bacteria(1.0000),p:Firmicutes(0.9994),c:Bacilli(0.9299),o:Lactobacillales(0.8337),f:Lactobacillaceae(0.6928),g:Lactobacillus(0.5327);
1050	OTU1050	d:Bacteria(0.9753),p:Firmicutes(0.1651),c:Clostridia(0.0285),o:Clostridiales(0.0111),f:Clostridiaceae_3(0.0037),g:Brassicibacter(0.0031);
1051	OTU1051	d:Bacteria(1.0000),p:Actinobacteria(0.9996),c:Actinobacteria(0.9974),o:Bifidobacteriales(0.9986),f:Bifidobacteriaceae(0.9982),g:Bifidobacterium(0.9189);
1052	OTU1052	d:Bacteria(1.0000),p:SR1(0.9986),g:SR1_genera_incertae_sedis(0.9829);
1053	OTU1053	d:Bacteria(1.0000),p:Firmicutes(0.9992),c:Clostridia(0.9522),o:Clostridiales(0.8897),f:Ruminococcaceae(0.6928),g:Oscillibacter(0.2194);
1054	OTU1054	d:Bacteria(1.0000),p:Firmicutes(0.8384),c:Clostridia(0.3967),o:Clostridiales(0.1942),f:Lachnospiraceae(0.0668),g:Coprococcus(0.0143);
1055	OTU1055	d:Bacteria(1.0000),p:Firmicutes(0.9329),c:Clostridia(0.8348),o:Clostridiales(0.4658),f:Eubacteriaceae(0.1097),g:Eubacterium(0.0191);
1056	OTU1056	d:Bacteria(1.0000),p:Actinobacteria(0.9984),c:Actinobacteria(0.9946),o:Actinomycetales(0.9457),f:Dietziaceae(0.5055),g:Dietzia(0.2716);
1057	OTU1057	d:Bacteria(1.0000),p:Bacteroidetes(0.6840),c:Sphingobacteriia(0.0345),o:Sphingobacteriales(0.0136),f:Sphingobacteriaceae(0.0061),g:Pedobacter(0.0034);
1058	OTU1058	d:Bacteria(0.9753),p:Chloroflexi(0.5785),c:Anaerolineae(0.2725),o:Anaerolineales(0.1218),f:Anaerolineaceae(0.0454),g:Longilinea(0.0034);
1059	OTU1059	d:Bacteria(1.0000),p:Firmicutes(0.9938),c:Clostridia(0.8746),o:Clostridiales(0.6422),f:Ruminococcaceae(0.3068),g:Clostridium_III(0.0751);
1060	OTU1060	d:Bacteria(1.0000),p:Fusobacteria(0.9983),c:Fusobacteriia(0.9941),o:Fusobacteriales(0.9952),f:Leptotrichiaceae(0.9026),g:Leptotrichia(0.1672);
1061	OTU1061	d:Bacteria(1.0000),p:Firmicutes(0.9566),c:Clostridia(0.8470),o:Clostridiales(0.5099),f:Ruminococcaceae(0.2665),g:Papillibacter(0.0295);
1062	OTU1062	d:Bacteria(1.0000),p:Firmicutes(0.9992),c:Clostridia(0.9391),o:Clostridiales(0.8477),f:Lachnospiraceae(0.7302),g:Coprococcus(0.4804);
1063	OTU1063	d:Bacteria(1.0000),p:Firmicutes(0.9989),c:Clostridia(0.9207),o:Clostridiales(0.8197),f:Lachnospiraceae(0.5055),g:Clostridium_XlVa(0.2716);
1064	OTU1064	d:Bacteria(1.0000),p:Bacteroidetes(0.9802),c:Bacteroidia(0.5219),o:Bacteroidales(0.2668),f:Porphyromonadaceae(0.1311),g:Barnesiella(0.0119);
1065	OTU1065	d:Bacteria(1.0000),p:Firmicutes(0.9938),c:Clostridia(0.8931),o:Clostridiales(0.7305),f:Eubacteriaceae(0.3068),g:Eubacterium(0.0751);
1066	OTU1066	d:Bacteria(1.0000),p:Firmicutes(0.9962),c:Clostridia(0.8746),o:Clostridiales(0.6422),f:Lachnospiraceae(0.2263),g:Clostridium_XlVa(0.0295);
1067	OTU1067	d:Bacteria(1.0000),p:Tenericutes(0.2622),c:Mollicutes(0.0888),o:Acholeplasmatales(0.0400),f:Acholeplasmataceae(0.0140),g:Acholeplasma(0.0060);
1068	OTU1068	d:Bacteria(1.0000),p:Firmicutes(0.9329),c:Clostridia(0.3967),o:Clostridiales(0.1942),f:Lachnospiraceae(0.0668),g:Eisenbergiella(0.0143);
1069	OTU1069	d:Bacteria(1.0000),p:Firmicutes(0.9914),c:Clostridia(0.8838),o:Clostridiales(0.6864),f:Ruminococcaceae(0.4677),g:Saccharofermentans(0.0865);
1070	OTU1070	d:Bacteria(1.0000),p:Actinobacteria(0.9986),c:Actinobacteria(0.9931),o:Coriobacteriales(0.9862),f:Coriobacteriaceae(0.9847),g:Olsenella(0.8846);
1071	OTU1071	d:Bacteria(1.0000),p:Firmicutes(0.9329),c:Clostridia(0.5219),o:Clostridiales(0.2668),f:Lachnospiraceae(0.1311),g:Shuttleworthia(0.0167);
1072	OTU1072	d:Bacteria(1.0000),p:Proteobacteria(1.0000),c:Alphaproteobacteria(1.0000),o:Rhizobiales(0.9958),f:Bradyrhizobiaceae(0.9026),g:Bradyrhizobium(0.7814);
1073	OTU1073	d:Bacteria(1.0000),p:Bacteroidetes(0.8147),c:Sphingobacteriia(0.0888),o:Sphingobacteriales(0.0400),f:Sphingobacteriaceae(0.0140),g:Nubsella(0.0060);
1074	OTU1074	d:Bacteria(1.0000),p:Spirochaetes(0.9329),c:Spirochaetia(0.8348),o:Spirochaetales(0.4658),f:Spirochaetaceae(0.3068),g:Treponema(0.0167);
1075	OTU1075	d:Bacteria(1.0000),p:Firmicutes(1.0000),c:Bacilli(1.0000),o:Lactobacillales(1.0000),f:Leuconostocaceae(0.9960),g:Weissella(0.9893);
1076	OTU1076	d:Bacteria(1.0000),p:Firmicutes(0.9978),c:Clostridia(0.9449),o:Clostridiales(0.8617),f:Lachnospiraceae(0.2665),g:Syntrophococcus(0.0523);
1077	OTU1077	d:Bacteria(1.0000),p:Firmicutes(0.9983),c:Clostridia(0.9926),o:Clostridiales(0.9820),f:Lachnospiraceae(0.9687),g:Lachnospiracea_incertae_sedis(0.9722);
1078	OTU1078	d:Bacteria(1.0000),p:Firmicutes(0.9988),c:Clostridia(0.9449),o:Clostridiales(0.8617),f:Lachnospiraceae(0.5430),g:Clostridium_XlVa(0.3238);
1079	OTU1079	d:Bacteria(1.0000),p:Firmicutes(0.8147),c:Clostridia(0.5219),o:Clostridiales(0.2668),f:Ruminococcaceae(0.1311),g:Intestinimonas(0.0215);
1080	OTU1080	d:Bacteria(1.0000),p:Firmicutes(0.8620),c:Clostridia(0.5219),o:Clostridiales(0.2668),f:Eubacteriaceae(0.0668),g:Alkalibacter(0.0143);
1081	OTU1081	d:Bacteria(1.0000),p:Bacteroidetes(0.9978),c:Bacteroidia(0.9449),o:Bacteroidales(0.8617),f:Prevotellaceae(0.3470),g:Prevotella(0.0865);
1082	OTU1082	d:Bacteria(1.0000),p:Spirochaetes(0.9907),c:Spirochaetia(0.8746),o:Spirochaetales(0.6422),f:Spirochaetaceae(0.4677),g:Treponema(0.0751);
1083	OTU1083	d:Bacteria(1.0000),p:Verrucomicrobia(0.9994),c:Spartobacteria(0.9922),g:Spartobacteria_genera_incertae_sedis(0.9743);
1084	OTU1084	d:Bacteria(1.0000),p:Bacteroidetes(0.9999),c:Bacteroidia(0.9995),o:Bacteroidales(0.9996),f:Prevotellaceae(0.9975),g:Prevotella(0.9973);
1085	OTU1085	d:Bacteria(1.0000),p:Bacteroidetes(0.9992),c:Bacteroidia(0.6471),o:Bacteroidales(0.3394),f:Prevotellaceae(0.1311),g:Prevotella(0.0167);
1086	OTU1086	d:Bacteria(1.0000),p:Bacteroidetes(0.9802),c:Bacteroidia(0.3967),o:Bacteroidales(0.1942),f:Rikenellaceae(0.0883),g:Alistipes(0.0167);
1087	OTU1087	d:Bacteria(1.0000),p:Firmicutes(0.8384),c:Clostridia(0.4593),o:Clostridiales(0.2305),f:Clostridiaceae_3(0.1097),g:Brassicibacter(0.0191);
1088	OTU1088	d:Bacteria(1.0000),p:Firmicutes(0.9988),c:Clostridia(0.9559),o:Clostridiales(0.9037),f:Lachnospiraceae(0.6179),g:Clostridium_XlVa(0.3760);
1089	OTU1089	d:Bacteria(1.0000),p:Bacteroidetes(0.9991),c:Bacteroidia(0.9964),o:Bacteroidales(0.9975),f:Prevotellaceae(0.9439),g:Prevotella(0.9701);
1090	OTU1090	d:Bacteria(1.0000),p:Acidobacteria(0.9946),c:Acidobacteria_Gp4(0.9115),g:Blastocatella(0.0637);
1091	OTU1091	d:Bacteria(1.0000),p:Firmicutes(0.5785),c:Clostridia(0.2725),o:Clostridiales(0.1218),f:Ruminococcaceae(0.0454),g:Ruminococcus(0.0119);
1092	OTU1092	d:Bacteria(1.0000),p:Bacteroidetes(0.9985),c:Bacteroidia(0.9391),o:Bacteroidales(0.8477),f:Bacteroidaceae(0.3068),g:Bacteroides(0.0751);
1093	OTU1093	d:Bacteria(1.0000),p:Firmicutes(0.9922),c:Clostridia(0.8931),o:Clostridiales(0.7305),f:Clostridiaceae_2(0.2665),g:Alkaliphilus(0.0637);
1094	OTU1094	d:Bacteria(1.0000),p:Proteobacteria(0.3677),c:Gammaproteobacteria(0.1500),o:Pasteurellales(0.0136),f:Pasteurellaceae(0.0061),g:Histophilus(0.0043);
1095	OTU1095	d:Bacteria(1.0000),p:Firmicutes(0.6840),c:Clostridia(0.3342),o:Clostridiales(0.1579),f:Ruminococcaceae(0.0296),g:Clostridium_IV(0.0094);
1096	OTU1096	d:Bacteria(1.0000),p:Bacteroidetes(0.3677),c:Bacteroidia(0.1500),o:Bacteroidales(0.0673),f:Prevotellaceae(0.0218),g:Prevotella(0.0077);
1097	OTU1097	d:Bacteria(1.0000),p:Bacteroidetes(0.9984),c:Bacteroidia(0.9946),o:Bacteroidales(0.9956),f:Bacteroidaceae(0.6553),g:Bacteroides(0.4804);
1098	OTU1098	d:Bacteria(1.0000),p:Firmicutes(0.9993),c:Clostridia(0.9850),o:Clostridiales(0.9736),f:Lachnospiraceae(0.9109),g:Roseburia(0.6095);
1099	OTU1099	d:Bacteria(1.0000),p:Elusimicrobia(0.9954),c:Endomicrobia(0.9299),g:Candidatus_Endomicrobium(0.5327);
1100	OTU1100	d:Bacteria(1.0000),p:Firmicutes(0.2622),c:Erysipelotrichia(0.0888),o:Erysipelotrichales(0.0400),f:Erysipelotrichaceae(0.0140),g:Erysipelothrix(0.0060);
1101	OTU1101	d:Bacteria(1.0000),p:Firmicutes(0.9978),c:Clostridia(0.9115),o:Clostridiales(0.8057),f:Lachnospiraceae(0.6179),g:Roseburia(0.1672);
1102	OTU1102	d:Bacteria(1.0000),p:Firmicutes(0.9986),c:Clostridia(0.9299),o:Clostridiales(0.8337),f:Eubacteriaceae(0.4275),g:Eubacterium(0.1672);
1103	OTU1103	d:Bacteria(1.0000),p:Firmicutes(0.9093),c:Clostridia(0.7723),o:Clostridiales(0.4216),f:Ruminococcaceae(0.1311),g:Clostridium_IV(0.0143);
1104	OTU1104	d:Bacteria(1.0000),p:Verrucomicrobia(0.8857),c:Subdivision5(0.7097),g:Subdivision5_genera_incertae_sedis(0.0523);
1105	OTU1105	d:Bacteria(1.0000),p:Firmicutes(0.8147),c:Bacilli(0.3967),o:Bacillales(0.1942),f:Thermoactinomycetaceae_1(0.0883),g:Thermoactinomyces(0.0167);
1106	OTU1106	d:Bacteria(1.0000),p:Bacteroidetes(0.9329),c:Sphingobacteriia(0.2725),o:Sphingobacteriales(0.1218),f:Sphingobacteriaceae(0.0454),g:Solitalea(0.0094);
1107	OTU1107	d:Bacteria(1.0000),p:Lentisphaerae(0.5785),c:Lentisphaeria(0.0888),o:Victivallales(0.0400),f:Victivallaceae(0.0140),g:Victivallis(0.0060);
1108	OTU1108	d:Bacteria(1.0000),p:Lentisphaerae(0.8857),c:Oligosphaeria(0.7097),o:Oligosphaerales(0.3775),f:Oligosphaeraceae(0.2263),g:Oligosphaera(0.0523);
1109	OTU1109	d:Bacteria(1.0000),p:Tenericutes(0.9946),c:Mollicutes(0.9207),o:Anaeroplasmatales(0.6864),f:Anaeroplasmataceae(0.5055),g:Anaeroplasma(0.2716);
1110	OTU1110	d:Bacteria(1.0000),p:Bacteroidetes(0.9907),c:Bacteroidia(0.6471),o:Bacteroidales(0.3394),f:Porphyromonadaceae(0.1525),g:Parabacteroides(0.0295);
1111	OTU1111	d:Bacteria(1.0000),p:Bacteroidetes(0.9985),c:Bacteroidia(0.9935),o:Bacteroidales(0.9904),f:Prevotellaceae(0.6179),g:Prevotella(0.4282);
1112	OTU1112	d:Bacteria(1.0000),p:Bacteroidetes(0.9987),c:Bacteroidia(0.9486),o:Bacteroidales(0.8757),f:Prevotellaceae(0.4677),g:Prevotella(0.1150);
1113	OTU1113	d:Bacteria(1.0000),p:Firmicutes(0.9922),c:Clostridia(0.8470),o:Clostridiales(0.5099),f:Ruminococcaceae(0.1311),g:Ruminococcus(0.0215);
1114	OTU1114	d:Bacteria(1.0000),p:Spirochaetes(0.9992),c:Spirochaetia(0.9595),o:Spirochaetales(0.9177),f:Spirochaetaceae(0.8861),g:Treponema(0.5751);
1115	OTU1115	d:Bacteria(1.0000),p:Firmicutes(1.0000),c:Bacilli(1.0000),o:Lactobacillales(1.0000),f:Leuconostocaceae(0.9972),g:Leuconostoc(0.9850);
1116	OTU1116	d:Bacteria(1.0000),p:Firmicutes(0.9992),c:Clostridia(0.9299),o:Clostridiales(0.8337),f:Lachnospiraceae(0.4677),g:Clostridium_XlVa(0.1672);
1117	OTU1117	d:Bacteria(0.7136),p:Actinobacteria(0.0754),c:Actinobacteria(0.0195),o:Actinomycetales(0.0074),f:Nocardiaceae(0.0020),g:Rhodococcus(0.0020);
1118	OTU1118	d:Bacteria(1.0000),p:Proteobacteria(1.0000),c:Betaproteobacteria(0.9958),o:Burkholderiales(0.9954),f:Sutterellaceae(0.9878),g:Parasutterella(0.9893);
1119	OTU1119	d:Bacteria(1.0000),p:Proteobacteria(0.9946),c:Deltaproteobacteria(0.9207),o:Desulfobacterales(0.3775),f:Desulfobulbaceae(0.2263),g:Desulfobulbus(0.0523);
1120	OTU1120	d:Bacteria(1.0000),p:Bacteroidetes(1.0000),c:Flavobacteriia(0.9963),o:Flavobacteriales(0.9973),f:Flavobacteriaceae(0.9972),g:Cloacibacterium(0.9829);
1121	OTU1121	d:Bacteria(1.0000),p:Firmicutes(0.5785),c:Clostridia(0.2725),o:Clostridiales(0.0945),f:Clostridiales_Incertae_Sedis_III(0.0218),g:Caldicellulosiruptor(0.0077);
1122	OTU1122	d:Bacteria(1.0000),p:Elusimicrobia(0.9989),c:Elusimicrobia(0.9850),o:Elusimicrobiales(0.9736),f:Elusimicrobiaceae(0.9439),g:Elusimicrobium(0.9701);
1123	OTU1123	d:Archaea(1.0000),p:Euryarchaeota(0.9938),c:Thermoplasmata(0.8654),o:Methanomassiliicoccales(0.4216),f:Methanomassiliicoccaceae(0.2665),g:Methanomassiliicoccus(0.0637);
1124	OTU1124	d:Bacteria(1.0000),p:Firmicutes(0.9993),c:Clostridia(0.9449),o:Clostridiales(0.8617),f:Lachnospiraceae(0.5055),g:Oribacterium(0.0751);
1125	OTU1125	d:Bacteria(1.0000),p:Bacteroidetes(0.7911),c:Bacteroidia(0.0345),o:Bacteroidales(0.0136),f:Prolixibacteraceae(0.0061),g:Tangfeifania(0.0043);
1126	OTU1126	d:Bacteria(1.0000),p:Firmicutes(0.9938),c:Clostridia(0.8654),o:Clostridiales(0.5981),f:Lachnospiraceae(0.2665),g:Clostridium_XlVa(0.0523);
1127	OTU1127	d:Bacteria(1.0000),p:Bacteroidetes(0.9994),c:Bacteroidia(0.9971),o:Bacteroidales(0.9983),f:Bacteroidaceae(0.8943),g:Bacteroides(0.7814);
1128	OTU1128	d:Bacteria(1.0000),p:Actinobacteria(0.9992),c:Actinobacteria(0.9595),o:Coriobacteriales(0.8897),f:Coriobacteriaceae(0.8425),g:Olsenella(0.1150);
1129	OTU1129	d:Bacteria(1.0000),p:Actinobacteria(0.9999),c:Actinobacteria(0.9952),o:Coriobacteriales(0.9962),f:Coriobacteriaceae(0.9950),g:Collinsella(0.9786);
1130	OTU1130	d:Bacteria(1.0000),p:Firmicutes(0.9985),c:Clostridia(0.9926),o:Clostridiales(0.9820),f:Lachnospiraceae(0.9109),g:Fusicatenibacter(0.7126);
1131	OTU1131	d:Bacteria(1.0000),p:Firmicutes(0.9993),c:Clostridia(0.8562),o:Clostridiales(0.5540),f:Lachnospiraceae(0.3872),g:Lachnospiracea_incertae_sedis(0.0865);
1132	OTU1132	d:Bacteria(1.0000),p:Proteobacteria(0.9999),c:Alphaproteobacteria(0.9995),o:Sphingomonadales(0.9672),f:Sphingomonadaceae(0.9191),g:Sphingomonas(0.8846);
1133	OTU1133	d:Bacteria(1.0000),p:Firmicutes(0.9985),c:Clostridia(0.9741),o:Clostridiales(0.9672),f:Lachnospiraceae(0.8861),g:Dorea(0.6438);
1134	OTU1134	d:Bacteria(1.0000),p:Firmicutes(0.9983),c:Clostridia(0.9943),o:Clostridiales(0.9954),f:Ruminococcaceae(0.9847),g:Ruminococcus(0.9807);
1135	OTU1135	d:Bacteria(1.0000),p:Bacteroidetes(0.9329),c:Sphingobacteriia(0.2725),o:Sphingobacteriales(0.1218),f:Sphingobacteriaceae(0.0454),g:Pedobacter(0.0094);
1136	OTU1136	d:Bacteria(1.0000),p:Firmicutes(0.9999),c:Clostridia(0.9941),o:Clostridiales(0.9952),f:Clostridiaceae_1(0.9109),g:Clostridium_sensu_stricto(0.8502);
1137	OTU1137	d:Bacteria(1.0000),p:Firmicutes(0.9999),c:Bacilli(0.9946),o:Bacillales(0.9926),f:Bacillaceae_2(0.9687),g:Gracilibacillus(0.9701);
1138	OTU1138	d:Bacteria(1.0000),p:Firmicutes(0.9907),c:Negativicutes(0.8470),o:Selenomonadales(0.5099),f:Veillonellaceae(0.3470),g:Selenomonas(0.0409);
1139	OTU1139	d:Bacteria(1.0000),p:Proteobacteria(0.9999),c:Gammaproteobacteria(0.9952),o:Cardiobacteriales(0.9962),f:Cardiobacteriaceae(0.9950),g:Cardiobacterium(0.9829);
1140	OTU1140	d:Bacteria(1.0000),p:Firmicutes(0.9992),c:Clostridia(0.9391),o:Clostridiales(0.8477),f:Lachnospiraceae(0.5804),g:Clostridium_XlVa(0.1150);
1141	OTU1141	d:Bacteria(1.0000),p:Bacteroidetes(0.9986),c:Bacteroidia(0.9950),o:Bacteroidales(0.9960),f:Bacteroidaceae(0.9687),g:Bacteroides(0.9765);
1142	OTU1142	d:Bacteria(0.9753),p:Bacteroidetes(0.5785),c:Sphingobacteriia(0.0315),o:Sphingobacteriales(0.0123),f:Sphingobacteriaceae(0.0042),g:Parapedobacter(0.0034);
1143	OTU1143	d:Bacteria(1.0000),p:Firmicutes(1.0000),c:Clostridia(1.0000),o:Clostridiales(1.0000),f:Clostridiales_Incertae_Sedis_XI(1.0000),g:Anaerococcus(1.0000);
1144	OTU1144	d:Bacteria(1.0000),p:Firmicutes(0.9930),c:Clostridia(0.9023),o:Clostridiales(0.7746),f:Ruminococcaceae(0.3872),g:Clostridium_IV(0.0409);
1145	OTU1145	d:Bacteria(1.0000),p:Proteobacteria(0.9999),c:Alphaproteobacteria(0.9986),o:Rhizobiales(0.9904),f:Methylobacteriaceae(0.8943),g:Microvirga(0.6438);
1146	OTU1146	d:Bacteria(1.0000),p:Spirochaetes(0.9990),c:Spirochaetia(0.9961),o:Spirochaetales(0.9970),f:Spirochaetaceae(0.9973),g:Treponema(0.9969);
1147	OTU1147	d:Bacteria(1.0000),p:Firmicutes(0.9990),c:Clostridia(0.9631),o:Clostridiales(0.9317),f:Lachnospiraceae(0.8425),g:Roseburia(0.4804);
1148	OTU1148	d:Bacteria(1.0000),p:Firmicutes(0.9992),c:Clostridia(0.9631),o:Clostridiales(0.9317),f:Ruminococcaceae(0.6928),g:Ruminococcus(0.5327);
1149	OTU1149	d:Bacteria(1.0000),p:Firmicutes(0.9985),c:Negativicutes(0.9922),o:Selenomonadales(0.9778),f:Veillonellaceae(0.9604),g:Dialister(0.6782);
1150	OTU1150	d:Bacteria(1.0000),p:Firmicutes(0.2622),c:Clostridia(0.0888),o:Clostridiales(0.0400),f:Clostridiales_Incertae_Sedis_XII(0.0140),g:Guggenheimella(0.0043);
1151	OTU1151	d:Bacteria(1.0000),p:Firmicutes(0.9802),c:Clostridia(0.8348),o:Clostridiales(0.4658),f:Ruminococcaceae(0.2263),g:Acetivibrio(0.0191);
1152	OTU1152	d:Bacteria(1.0000),p:Bacteroidetes(0.7674),c:Sphingobacteriia(0.1500),o:Sphingobacteriales(0.0673),f:Sphingobacteriaceae(0.0218),g:Solitalea(0.0060);
1153	OTU1153	d:Bacteria(1.0000),p:Firmicutes(0.9978),c:Clostridia(0.8746),o:Clostridiales(0.6422),f:Lachnospiraceae(0.4677),g:Parasporobacterium(0.0751);
1154	OTU1154	d:Bacteria(1.0000),p:Firmicutes(0.8857),c:Clostridia(0.7097),o:Clostridiales(0.2668),f:Lachnospiraceae(0.0668),g:Clostridium_XlVa(0.0143);
1155	OTU1155	d:Bacteria(1.0000),p:Firmicutes(0.9987),c:Clostridia(0.9926),o:Clostridiales(0.9820),f:Ruminococcaceae(0.9604),g:Subdoligranulum(0.4282);
1156	OTU1156	d:Bacteria(1.0000),p:Firmicutes(0.9970),c:Clostridia(0.8931),o:Clostridiales(0.7305),f:Lachnospiraceae(0.1861),g:Syntrophococcus(0.0409);
1157	OTU1157	d:Bacteria(1.0000),p:Bacteroidetes(0.9987),c:Bacteroidia(0.9926),o:Bacteroidales(0.9820),f:Prevotellaceae(0.9191),g:Prevotella(0.7814);
1158	OTU1158	d:Bacteria(1.0000),p:Bacteroidetes(0.9093),c:Sphingobacteriia(0.3342),o:Sphingobacteriales(0.1579),f:Sphingobacteriaceae(0.0668),g:Solitalea(0.0094);
1159	OTU1159	d:Bacteria(1.0000),p:Firmicutes(0.9993),c:Clostridia(0.8746),o:Clostridiales(0.6422),f:Lachnospiraceae(0.4275),g:Clostridium_XlVa(0.0865);
1160	OTU1160	d:Bacteria(1.0000),p:Bacteroidetes(1.0000),c:Bacteroidia(0.9976),o:Bacteroidales(0.9987),f:Prevotellaceae(0.9975),g:Prevotella(0.9977);
1161	OTU1161	d:Bacteria(1.0000),p:Bacteroidetes(0.8384),c:Sphingobacteriia(0.1500),o:Sphingobacteriales(0.0673),f:Sphingobacteriaceae(0.0218),g:Olivibacter(0.0060);
1162	OTU1162	d:Bacteria(1.0000),p:Firmicutes(1.0000),c:Bacilli(1.0000),o:Lactobacillales(0.9954),f:Lactobacillaceae(0.9898),g:Lactobacillus(0.9871);
1163	OTU1163	d:Bacteria(1.0000),p:Firmicutes(0.9986),c:Clostridia(0.9741),o:Clostridiales(0.9672),f:Lachnospiraceae(0.7302),g:Clostridium_XlVa(0.5751);
1164	OTU1164	d:Bacteria(1.0000),p:Firmicutes(0.9899),c:Clostridia(0.8470),o:Clostridiales(0.5099),f:Ruminococcaceae(0.1525),g:Papillibacter(0.0215);
1165	OTU1165	d:Bacteria(1.0000),p:Firmicutes(1.0000),c:Bacilli(1.0000),o:Lactobacillales(1.0000),f:Leuconostocaceae(0.9972),g:Leuconostoc(0.9850);
1166	OTU1166	d:Bacteria(1.0000),p:Proteobacteria(1.0000),c:Betaproteobacteria(0.9963),o:Neisseriales(0.9947),f:Neisseriaceae(0.9888),g:Neisseria(0.9743);
1167	OTU1167	d:Bacteria(1.0000),p:Bacteroidetes(0.9983),c:Bacteroidia(0.9943),o:Bacteroidales(0.9954),f:Prevotellaceae(0.6928),g:Prevotella(0.5327);
1168	OTU1168	d:Bacteria(1.0000),p:Bacteroidetes(0.9991),c:Bacteroidia(0.8931),o:Bacteroidales(0.7305),f:Prevotellaceae(0.3068),g:Prevotella(0.0409);
1169	OTU1169	d:Bacteria(1.0000),p:Elusimicrobia(0.9922),c:Endomicrobia(0.8931),g:Candidatus_Endomicrobium(0.3238);
1170	OTU1170	d:Bacteria(1.0000),p:Firmicutes(0.5785),c:Clostridia(0.1500),o:Clostridiales(0.0673),f:Clostridiaceae_1(0.0140),g:Oxobacter(0.0060);
1171	OTU1171	d:Bacteria(0.9379),p:Proteobacteria(0.1875),c:Deltaproteobacteria(0.0345),o:Bdellovibrionales(0.0136),f:Bdellovibrionaceae(0.0061),g:Vampirovibrio(0.0043);
1172	OTU1172	d:Bacteria(1.0000),p:Firmicutes(0.9989),c:Clostridia(0.9522),o:Clostridiales(0.8897),f:Lachnospiraceae(0.6928),g:Roseburia(0.3760);
1173	OTU1173	d:Bacteria(1.0000),p:Firmicutes(0.8147),c:Clostridia(0.3967),o:Clostridiales(0.1942),f:Lachnospiraceae(0.0218),g:Lachnospiracea_incertae_sedis(0.0077);
1174	OTU1174	d:Bacteria(1.0000),p:Firmicutes(0.9978),c:Clostridia(0.9023),o:Clostridiales(0.7746),f:Lachnospiraceae(0.5430),g:Fusicatenibacter(0.3238);
1175	OTU1175	d:Bacteria(1.0000),p:Bacteroidetes(0.9899),c:Bacteroidia(0.6471),o:Bacteroidales(0.3394),f:Prevotellaceae(0.0668),g:Prevotella(0.0119);
1176	OTU1176	d:Bacteria(1.0000),p:Firmicutes(0.9093),c:Clostridia(0.7723),o:Clostridiales(0.4216),f:Clostridiaceae_2(0.0883),g:Alkaliphilus(0.0167);
1177	OTU1177	d:Bacteria(1.0000),p:Firmicutes(0.9986),c:Clostridia(0.9931),o:Clostridiales(0.9862),f:Ruminococcaceae(0.9439),g:Ruminococcus(0.8158);
1178	OTU1178	d:Bacteria(1.0000),p:Firmicutes(0.8857),c:Clostridia(0.5219),o:Clostridiales(0.2668),f:Lachnospiraceae(0.0883),g:Dorea(0.0119);
1179	OTU1179	d:Bacteria(1.0000),p:Bacteroidetes(0.9093),c:Sphingobacteriia(0.2725),o:Sphingobacteriales(0.1218),f:Sphingobacteriaceae(0.0454),g:Solitalea(0.0094);
1180	OTU1180	d:Bacteria(1.0000),p:Firmicutes(0.9329),c:Clostridia(0.5219),o:Clostridiales(0.2668),f:Lachnospiraceae(0.1311),g:Clostridium_XlVa(0.0215);
1181	OTU1181	d:Bacteria(1.0000),p:Firmicutes(0.9990),c:Clostridia(0.9115),o:Clostridiales(0.8057),f:Lachnospiraceae(0.5804),g:Clostridium_XlVa(0.1672);
1182	OTU1182	d:Bacteria(1.0000),p:Synergistetes(0.7911),c:Synergistia(0.4593),o:Synergistales(0.2305),f:Synergistaceae(0.1097),g:Aminivibrio(0.0119);
1183	OTU1183	d:Bacteria(1.0000),p:Bacteroidetes(0.9988),c:Bacteroidia(0.9391),o:Bacteroidales(0.8477),f:Prevotellaceae(0.6179),g:Prevotella(0.0865);
1184	OTU1184	d:Bacteria(1.0000),p:Bacteroidetes(0.9984),c:Bacteroidia(0.9937),o:Bacteroidales(0.9926),f:Prevotellaceae(0.9770),g:Prevotella(0.9722);
1185	OTU1185	d:Bacteria(1.0000),p:Firmicutes(0.5785),c:Clostridia(0.2113),o:Clostridiales(0.0945),f:Lachnospiraceae(0.0061),g:Anaerostipes(0.0043);
1186	OTU1186	d:Bacteria(1.0000),p:Firmicutes(1.0000),c:Bacilli(1.0000),o:Lactobacillales(0.9966),f:Streptococcaceae(0.9898),g:Streptococcus(0.9893);
1187	OTU1187	d:Bacteria(1.0000),p:Actinobacteria(0.9999),c:Actinobacteria(0.9995),o:Actinomycetales(0.9996),f:Mycobacteriaceae(0.9604),g:Mycobacterium(0.9743);
1188	OTU1188	d:Bacteria(1.0000),p:Lentisphaerae(0.9914),c:Lentisphaeria(0.8838),o:Victivallales(0.6864),f:Victivallaceae(0.5055),g:Victivallis(0.2716);
1189	OTU1189	d:Bacteria(1.0000),p:Firmicutes(0.7911),c:Clostridia(0.4593),o:Clostridiales(0.2305),f:Lachnospiraceae(0.0454),g:Coprococcus(0.0119);
1190	OTU1190	d:Bacteria(1.0000),p:Bacteroidetes(0.9997),c:Bacteroidia(0.9976),o:Bacteroidales(0.9987),f:Prevotellaceae(0.9878),g:Prevotella(0.9786);
1191	OTU1191	d:Bacteria(1.0000),p:Bacteroidetes(0.9996),c:Bacteroidia(0.9974),o:Bacteroidales(0.9986),f:Bacteroidaceae(0.9522),g:Bacteroides(0.9722);
1192	OTU1192	d:Bacteria(1.0000),p:Firmicutes(0.7911),c:Erysipelotrichia(0.4593),o:Erysipelotrichales(0.2305),f:Erysipelotrichaceae(0.1097),g:Erysipelothrix(0.0191);
1193	OTU1193	d:Bacteria(1.0000),p:Bacteroidetes(0.9996),c:Bacteroidia(0.9935),o:Bacteroidales(0.9904),f:Rikenellaceae(0.9867),g:Alistipes(0.9850);
1194	OTU1194	d:Bacteria(1.0000),p:Bacteroidetes(0.9986),c:Bacteroidia(0.9704),o:Bacteroidales(0.9597),f:Bacteroidaceae(0.6553),g:Bacteroides(0.4804);
1195	OTU1195	d:Bacteria(1.0000),p:Bacteroidetes(0.9991),c:Bacteroidia(0.7097),o:Bacteroidales(0.3775),f:Prevotellaceae(0.1861),g:Prevotella(0.0191);
1196	OTU1196	d:Bacteria(1.0000),p:Proteobacteria(0.6840),c:Deltaproteobacteria(0.3342),o:Bdellovibrionales(0.1218),f:Bdellovibrionaceae(0.0454),g:Vampirovibrio(0.0119);
1197	OTU1197	d:Bacteria(1.0000),p:Firmicutes(0.9993),c:Clostridia(0.9299),o:Clostridiales(0.8337),f:Eubacteriaceae(0.5430),g:Eubacterium(0.3238);
1198	OTU1198	d:Bacteria(1.0000),p:Bacteroidetes(0.9984),c:Bacteroidia(0.9595),o:Bacteroidales(0.9177),f:Prevotellaceae(0.5055),g:Paraprevotella(0.2194);
1199	OTU1199	d:Bacteria(0.9379),p:Proteobacteria(0.1651),c:Deltaproteobacteria(0.0315),o:Bdellovibrionales(0.0123),f:Bdellovibrionaceae(0.0042),g:Vampirovibrio(0.0034);
1200	OTU1200	d:Bacteria(1.0000),p:Bacteroidetes(0.9093),c:Sphingobacteriia(0.2725),o:Sphingobacteriales(0.1218),f:Sphingobacteriaceae(0.0454),g:Parapedobacter(0.0094);
1201	OTU1201	d:Bacteria(1.0000),p:Firmicutes(0.9989),c:Bacilli(0.8931),o:Lactobacillales(0.7305),f:Lactobacillaceae(0.5430),g:Lactobacillus(0.3238);
1202	OTU1202	d:Bacteria(1.0000),p:Bacteroidetes(0.9984),c:Bacteroidia(0.9939),o:Bacteroidales(0.9947),f:Prevotellaceae(0.9837),g:Prevotella(0.9743);
1203	OTU1203	d:Bacteria(1.0000),p:Bacteroidetes(0.9991),c:Bacteroidia(0.9964),o:Bacteroidales(0.9975),f:Bacteroidaceae(0.9026),g:Bacteroides(0.8158);
1204	OTU1204	d:Bacteria(1.0000),p:Bacteroidetes(0.7911),c:Bacteroidia(0.0888),o:Bacteroidales(0.0400),f:Porphyromonadaceae(0.0140),g:Barnesiella(0.0060);
1205	OTU1205	d:Bacteria(1.0000),p:Bacteroidetes(0.9991),c:Bacteroidia(0.8838),o:Bacteroidales(0.6864),f:Prevotellaceae(0.1861),g:Prevotella(0.0295);
1206	OTU1206	d:Bacteria(1.0000),p:Firmicutes(0.9987),c:Clostridia(0.9924),o:Clostridiales(0.9799),f:Peptostreptococcaceae(0.8861),g:Clostridium_XI(0.7470);
1207	OTU1207	d:Bacteria(1.0000),p:Proteobacteria(0.8147),c:Alphaproteobacteria(0.3342),o:Kiloniellales(0.0673),f:Kiloniellaceae(0.0218),g:Kiloniella(0.0077);
1208	OTU1208	d:Bacteria(1.0000),p:Firmicutes(0.9954),c:Clostridia(0.8746),o:Clostridiales(0.6422),f:Lachnospiraceae(0.4677),g:Coprococcus(0.2194);
1209	OTU1209	d:Bacteria(1.0000),p:Firmicutes(0.9995),c:Clostridia(0.9966),o:Clostridiales(0.9977),f:Lachnospiraceae(0.9939),g:Butyrivibrio(0.9850);
1210	OTU1210	d:Bacteria(1.0000),p:Bacteroidetes(0.9998),c:Bacteroidia(0.9983),o:Bacteroidales(0.9990),f:Bacteroidaceae(0.9687),g:Bacteroides(0.9765);
1211	OTU1211	d:Bacteria(0.8631),p:Proteobacteria(0.1651),c:Deltaproteobacteria(0.0315),o:Bdellovibrionales(0.0123),f:Bdellovibrionaceae(0.0042),g:Vampirovibrio(0.0034);
1212	OTU1212	d:Bacteria(1.0000),p:Firmicutes(0.9991),c:Clostridia(0.9668),o:Clostridiales(0.9457),f:Ruminococcaceae(0.8778),g:Clostridium_IV(0.5327);
1213	OTU1213	d:Bacteria(1.0000),p:Firmicutes(0.6840),c:Erysipelotrichia(0.3342),o:Erysipelotrichales(0.1579),f:Erysipelotrichaceae(0.0668),g:Erysipelothrix(0.0077);
1214	OTU1214	d:Bacteria(1.0000),p:Firmicutes(0.9985),c:Clostridia(0.9939),o:Clostridiales(0.9947),f:Ruminococcaceae(0.9857),g:Pseudoflavonifractor(0.5751);
1215	OTU1215	d:Bacteria(1.0000),p:Firmicutes(0.9914),c:Clostridia(0.8348),o:Clostridiales(0.4658),f:Ruminococcaceae(0.1861),g:Sporobacter(0.0215);
1216	OTU1216	d:Bacteria(1.0000),p:Firmicutes(0.9991),c:Bacilli(0.9961),o:Lactobacillales(0.9958),f:Streptococcaceae(0.9867),g:Streptococcus(0.9850);
1217	OTU1217	d:Bacteria(1.0000),p:Bacteroidetes(0.9994),c:Bacteroidia(0.9924),o:Bacteroidales(0.9799),f:Porphyromonadaceae(0.9522),g:Parabacteroides(0.9533);
1218	OTU1218	d:Bacteria(0.9753),p:Firmicutes(0.2622),c:Erysipelotrichia(0.0315),o:Erysipelotrichales(0.0123),f:Erysipelotrichaceae(0.0042),g:Erysipelothrix(0.0034);
1219	OTU1219	d:Bacteria(1.0000),p:Bacteroidetes(0.9329),c:Sphingobacteriia(0.2113),o:Sphingobacteriales(0.0945),f:Sphingobacteriaceae(0.0296),g:Pedobacter(0.0077);
1220	OTU1220	d:Bacteria(1.0000),p:Bacteroidetes(0.9993),c:Bacteroidia(0.9968),o:Bacteroidales(0.9979),f:Bacteroidaceae(0.8778),g:Bacteroides(0.7126);
1221	OTU1221	d:Bacteria(1.0000),p:Bacteroidetes(0.9566),c:Sphingobacteriia(0.3967),o:Sphingobacteriales(0.1942),f:Sphingobacteriaceae(0.0883),g:Pedobacter(0.0143);
1222	OTU1222	d:Bacteria(1.0000),p:Bacteroidetes(0.9329),c:Bacteroidia(0.8348),o:Bacteroidales(0.4658),f:Prevotellaceae(0.1525),g:Alloprevotella(0.0143);
1223	OTU1223	d:Bacteria(0.9005),p:Bacteroidetes(0.5785),c:Sphingobacteriia(0.0285),o:Sphingobacteriales(0.0111),f:Cyclobacteriaceae(0.0037),g:Echinicola(0.0031);
1224	OTU1224	d:Bacteria(1.0000),p:Firmicutes(0.9985),c:Clostridia(0.9924),o:Clostridiales(0.9799),f:Lachnospiraceae(0.9604),g:Coprococcus(0.8502);
1225	OTU1225	d:Bacteria(1.0000),p:Firmicutes(0.9954),c:Clostridia(0.9023),o:Clostridiales(0.7746),f:Lachnospiraceae(0.3872),g:Ruminococcus2(0.0523);
1226	OTU1226	d:Bacteria(1.0000),p:Firmicutes(0.8384),c:Clostridia(0.4593),o:Clostridiales(0.2305),f:Lachnospiraceae(0.0668),g:Shuttleworthia(0.0119);
1227	OTU1227	d:Bacteria(1.0000),p:Bacteroidetes(0.9990),c:Bacteroidia(0.9115),o:Bacteroidales(0.8057),f:Prevotellaceae(0.2665),g:Prevotella(0.0523);
1228	OTU1228	d:Bacteria(1.0000),p:Firmicutes(0.9987),c:Erysipelotrichia(0.9954),o:Erysipelotrichales(0.9964),f:Erysipelotrichaceae(0.9960),g:Erysipelotrichaceae_incertae_sedis(0.9968);
1229	OTU1229	d:Bacteria(1.0000),p:Firmicutes(0.9991),c:Clostridia(0.8931),o:Clostridiales(0.7305),f:Lachnospiraceae(0.5430),g:Clostridium_XlVa(0.3238);
1230	OTU1230	d:Bacteria(1.0000),p:Firmicutes(0.9329),c:Clostridia(0.7723),o:Clostridiales(0.4216),f:Ruminococcaceae(0.1097),g:Clostridium_IV(0.0143);
1231	OTU1231	d:Bacteria(1.0000),p:Firmicutes(0.6840),c:Clostridia(0.0888),o:Clostridiales(0.0400),f:Clostridiaceae_1(0.0140),g:Clostridium_sensu_stricto(0.0043);
1232	OTU1232	d:Bacteria(1.0000),p:Bacteroidetes(0.9999),c:Sphingobacteriia(0.9946),o:Sphingobacteriales(0.9956),f:Chitinophagaceae(0.9919),g:Sediminibacterium(0.9533);
1233	OTU1233	d:Bacteria(1.0000),p:Bacteroidetes(0.9991),c:Bacteroidia(0.8838),o:Bacteroidales(0.6864),f:Prevotellaceae(0.1861),g:Prevotella(0.0409);
1234	OTU1234	d:Bacteria(1.0000),p:Proteobacteria(1.0000),c:Alphaproteobacteria(1.0000),o:Sphingomonadales(0.9956),f:Sphingomonadaceae(0.9604),g:Novosphingobium(0.9189);
1235	OTU1235	d:Bacteria(1.0000),p:Firmicutes(0.9989),c:Clostridia(0.9631),o:Clostridiales(0.9317),f:Lachnospiraceae(0.5804),g:Ruminococcus2(0.3238);
1236	OTU1236	d:Bacteria(1.0000),p:Firmicutes(0.8384),c:Clostridia(0.3967),o:Natranaerobiales(0.1579),f:Natranaerobiaceae(0.0668),g:Dethiobacter(0.0143);
1237	OTU1237	d:Bacteria(1.0000),p:Proteobacteria(0.4731),c:Alphaproteobacteria(0.2113),o:Rhodospirillales(0.0673),f:Rhodospirillaceae(0.0218),g:Fodinicurvata(0.0034);
1238	OTU1238	d:Bacteria(1.0000),p:Firmicutes(0.8384),c:Clostridia(0.5845),o:Clostridiales(0.3031),f:Ruminococcaceae(0.1311),g:Clostridium_III(0.0215);
1239	OTU1239	d:Bacteria(1.0000),p:Firmicutes(0.8857),c:Clostridia(0.7097),o:Clostridiales(0.3031),g:Natranaerovirga(0.0167);
1240	OTU1240	d:Bacteria(1.0000),p:Firmicutes(0.9987),c:Bacilli(0.9952),o:Bacillales(0.9820),f:Bacillaceae_1(0.9357),g:Bacillus(0.9533);
1241	OTU1241	d:Bacteria(1.0000),p:Bacteroidetes(0.9996),c:Bacteroidia(0.9974),o:Bacteroidales(0.9986),f:Bacteroidaceae(0.9522),g:Bacteroides(0.9722);
1242	OTU1242	d:Bacteria(1.0000),p:Firmicutes(0.9987),c:Clostridia(0.9668),o:Clostridiales(0.9457),f:Lachnospiraceae(0.8051),g:Roseburia(0.4282);
1243	OTU1243	d:Bacteria(1.0000),p:Firmicutes(0.9984),c:Clostridia(0.9933),o:Clostridiales(0.9883),f:Ruminococcaceae(0.9770),g:Faecalibacterium(0.8158);
1244	OTU1244	d:Bacteria(1.0000),p:Firmicutes(0.7911),c:Negativicutes(0.2725),o:Selenomonadales(0.1218),f:Veillonellaceae(0.0454),g:Allisonella(0.0077);
1245	OTU1245	d:Bacteria(1.0000),p:Firmicutes(0.9986),c:Clostridia(0.9023),o:Clostridiales(0.7746),f:Lachnospiraceae(0.4275),g:Clostridium_XlVa(0.0865);
1246	OTU1246	d:Bacteria(1.0000),p:Firmicutes(0.9954),c:Clostridia(0.9023),o:Clostridiales(0.7746),f:Ruminococcaceae(0.3872),g:Flavonifractor(0.0523);
1247	OTU1247	d:Bacteria(1.0000),p:Firmicutes(0.9993),c:Erysipelotrichia(0.9968),o:Erysipelotrichales(0.9979),f:Erysipelotrichaceae(0.9978),g:Kandleria(0.9914);
1248	OTU1248	d:Bacteria(1.0000),p:Firmicutes(0.9991),c:Clostridia(0.9449),o:Clostridiales(0.8617),f:Lachnospiraceae(0.6179),g:Fusicatenibacter(0.2716);
1249	OTU1249	d:Bacteria(1.0000),p:Actinobacteria(0.9990),c:Actinobacteria(0.9777),o:Coriobacteriales(0.9693),f:Coriobacteriaceae(0.9274),g:Collinsella(0.8158);
1250	OTU1250	d:Bacteria(1.0000),p:Fibrobacteres(0.9802),c:Fibrobacteria(0.8562),o:Fibrobacterales(0.5540),f:Fibrobacteraceae(0.3872),g:Fibrobacter(0.1150);
1251	OTU1251	d:Bacteria(1.0000),p:Firmicutes(0.9566),c:Clostridia(0.5845),o:Clostridiales(0.3031),f:Gracilibacteraceae(0.1525),g:Gracilibacter(0.0295);
1252	OTU1252	d:Bacteria(1.0000),p:Firmicutes(0.8620),c:Clostridia(0.5219),o:Clostridiales(0.2668),f:Clostridiaceae_2(0.0668),g:Alkaliphilus(0.0143);
1253	OTU1253	d:Bacteria(1.0000),p:Firmicutes(0.9997),c:Clostridia(0.9886),o:Clostridiales(0.9757),f:Lachnospiraceae(0.9357),g:Roseburia(0.7126);
1254	OTU1254	d:Bacteria(1.0000),p:Firmicutes(0.9989),c:Clostridia(0.9207),o:Clostridiales(0.8197),f:Lachnospiraceae(0.5430),g:Clostridium_XlVa(0.3238);
1255	OTU1255	d:Bacteria(1.0000),p:Bacteroidetes(0.9985),c:Bacteroidia(0.9886),o:Bacteroidales(0.9757),f:Prevotellaceae(0.8943),g:Prevotella(0.7126);
1256	OTU1256	d:Bacteria(1.0000),p:Verrucomicrobia(0.9907),c:Subdivision5(0.8746),g:Subdivision5_genera_incertae_sedis(0.2194);
1257	OTU1257	d:Bacteria(1.0000),p:Firmicutes(0.6840),c:Clostridia(0.2725),o:Clostridiales(0.0673),f:Clostridiaceae_2(0.0218),g:Alkaliphilus(0.0077);
1258	OTU1258	d:Bacteria(1.0000),p:Firmicutes(0.9989),c:Clostridia(0.9486),o:Clostridiales(0.8757),f:Lachnospiraceae(0.6928),g:Clostridium_XlVa(0.3238);
1259	OTU1259	d:Bacteria(1.0000),p:Proteobacteria(0.7674),c:Alphaproteobacteria(0.2725),o:Rhodospirillales(0.0400),f:Rhodospirillaceae(0.0140),g:Fodinicurvata(0.0060);
1260	OTU1260	d:Bacteria(1.0000),p:Firmicutes(0.9978),c:Clostridia(0.9023),o:Clostridiales(0.7746),f:Lachnospiraceae(0.5430),g:Clostridium_XlVa(0.0865);
1261	OTU1261	d:Bacteria(1.0000),p:Bacteroidetes(0.9991),c:Bacteroidia(0.8654),o:Bacteroidales(0.5981),f:Prevotellaceae(0.0883),g:Paraprevotella(0.0167);
1262	OTU1262	d:Bacteria(1.0000),p:Bacteroidetes(0.9802),c:Bacteroidia(0.7097),o:Bacteroidales(0.3775),f:Prevotellaceae(0.1097),g:Paraprevotella(0.0167);
1263	OTU1263	d:Bacteria(1.0000),p:Bacteroidetes(0.9566),c:Sphingobacteriia(0.5845),o:Sphingobacteriales(0.3031),f:Sphingobacteriaceae(0.1525),g:Solitalea(0.0167);
1264	OTU1264	d:Bacteria(1.0000),p:Firmicutes(0.4731),c:Clostridia(0.2113),o:Clostridiales(0.0945),f:Ruminococcaceae(0.0296),g:Ruminococcus(0.0094);
1265	OTU1265	d:Bacteria(1.0000),p:Firmicutes(0.8147),c:Clostridia(0.2725),o:Clostridiales(0.1218),f:Gracilibacteraceae(0.0454),g:Lutispora(0.0119);
1266	OTU1266	d:Bacteria(1.0000),p:Fibrobacteres(0.9987),c:Fibrobacteria(0.9924),o:Fibrobacterales(0.9799),f:Fibrobacteraceae(0.9687),g:Fibrobacter(0.9765);
1267	OTU1267	d:Bacteria(0.9753),p:Firmicutes(0.1651),c:Clostridia(0.0315),o:Clostridiales(0.0123),f:Ruminococcaceae(0.0042),g:Anaerofilum(0.0031);
1268	OTU1268	d:Bacteria(1.0000),p:Firmicutes(0.9802),c:Clostridia(0.8348),o:Clostridiales(0.4658),f:Ruminococcaceae(0.1525),g:Anaerofilum(0.0191);
1269	OTU1269	d:Bacteria(1.0000),p:Firmicutes(0.9990),c:Negativicutes(0.9956),o:Selenomonadales(0.9966),f:Acidaminococcaceae(0.9929),g:Succiniclasticum(0.9829);
1270	OTU1270	d:Bacteria(1.0000),p:Firmicutes(0.9989),c:Clostridia(0.9391),o:Clostridiales(0.8477),f:Lachnospiraceae(0.5804),g:Clostridium_XlVa(0.2194);
1271	OTU1271	d:Bacteria(1.0000),p:Firmicutes(0.8620),c:Clostridia(0.5845),o:Clostridiales(0.3031),f:Clostridiaceae_2(0.0296),g:Alkaliphilus(0.0094);
1272	OTU1272	d:Bacteria(1.0000),p:Firmicutes(0.9988),c:Clostridia(0.9850),o:Clostridiales(0.9457),f:Ruminococcaceae(0.6179),g:Intestinimonas(0.3760);
1273	OTU1273	d:Bacteria(1.0000),p:Actinobacteria(0.9996),c:Actinobacteria(0.9974),o:Bifidobacteriales(0.9820),f:Bifidobacteriaceae(0.9770),g:Bifidobacterium(0.9722);
1274	OTU1274	d:Bacteria(1.0000),p:Bacteroidetes(0.9899),c:Bacteroidia(0.3967),o:Bacteroidales(0.1942),f:Porphyromonadaceae(0.0883),g:Barnesiella(0.0167);
1275	OTU1275	d:Bacteria(0.9753),p:Proteobacteria(0.3677),c:Alphaproteobacteria(0.1500),o:Rhodospirillales(0.0136),f:Rhodospirillaceae(0.0061),g:Fodinicurvata(0.0034);
1276	OTU1276	d:Bacteria(0.9753),p:Bacteroidetes(0.7911),c:Bacteroidia(0.2725),o:Bacteroidales(0.1218),f:Bacteroidaceae(0.0042),g:Bacteroides(0.0034);
1277	OTU1277	d:Bacteria(1.0000),p:Firmicutes(0.9990),c:Clostridia(0.9777),o:Clostridiales(0.9693),f:Ruminococcaceae(0.9026),g:Clostridium_IV(0.4804);
1278	OTU1278	d:Bacteria(1.0000),p:Bacteroidetes(0.9997),c:Bacteroidia(0.9976),o:Bacteroidales(0.9987),f:Prevotellaceae(0.9867),g:Prevotella(0.9786);
1279	OTU1279	d:Bacteria(1.0000),p:Bacteroidetes(0.9998),c:Bacteroidia(0.9979),o:Bacteroidales(0.9988),f:Bacteroidaceae(0.9439),g:Bacteroides(0.9701);
1280	OTU1280	d:Bacteria(1.0000),p:Firmicutes(0.8384),c:Negativicutes(0.3967),o:Selenomonadales(0.1942),f:Veillonellaceae(0.0883),g:Dendrosporobacter(0.0167);
1281	OTU1281	d:Bacteria(0.0007),p:Bacteroidetes(0.0000),c:Sphingobacteriia(0.0000),o:Sphingobacteriales(0.0000),g:Fodinibius(0.0000);
1282	OTU1282	d:Bacteria(1.0000),p:Firmicutes(0.9987),c:Clostridia(0.9814),o:Clostridiales(0.9715),f:Lachnospiraceae(0.9026),g:Dorea(0.7470);
1283	OTU1283	d:Bacteria(1.0000),p:Firmicutes(0.9987),c:Negativicutes(0.9941),o:Selenomonadales(0.9952),f:Veillonellaceae(0.9898),g:Veillonella(0.9765);
1284	OTU1284	d:Bacteria(1.0000),p:Bacteroidetes(0.9987),c:Bacteroidia(0.9948),o:Bacteroidales(0.9958),f:Prevotellaceae(0.9878),g:Paraprevotella(0.9893);
1285	OTU1285	d:Bacteria(0.8631),p:Proteobacteria(0.1651),c:Deltaproteobacteria(0.0315),o:Bdellovibrionales(0.0123),f:Bdellovibrionaceae(0.0042),g:Vampirovibrio(0.0034);
1286	OTU1286	d:Bacteria(1.0000),p:Planctomycetes(0.9988),c:Planctomycetia(0.9886),o:Planctomycetales(0.9757),f:Planctomycetaceae(0.9522),g:Singulisphaera(0.0295);
1287	OTU1287	d:Bacteria(1.0000),p:Firmicutes(0.9970),c:Clostridia(0.7723),o:Clostridiales(0.4216),f:Lachnospiraceae(0.2665),g:Parasporobacterium(0.0637);
1288	OTU1288	d:Bacteria(1.0000),p:Bacteroidetes(0.9996),c:Bacteroidia(0.9931),o:Bacteroidales(0.9862),f:Porphyromonadaceae(0.9847),g:Parabacteroides(0.9722);
1289	OTU1289	d:Bacteria(1.0000),p:Firmicutes(0.9899),c:Clostridia(0.7097),o:Clostridiales(0.3775),f:Lachnospiraceae(0.0883),g:Clostridium_XlVa(0.0143);
1290	OTU1290	d:Bacteria(1.0000),p:Firmicutes(0.9946),c:Clostridia(0.9207),o:Clostridiales(0.8197),f:Ruminococcaceae(0.3470),g:Papillibacter(0.0637);
1291	OTU1291	d:Bacteria(1.0000),p:Bacteroidetes(0.8620),c:Sphingobacteriia(0.2113),o:Sphingobacteriales(0.0945),f:Sphingobacteriaceae(0.0296),g:Pedobacter(0.0077);
1292	OTU1292	d:Archaea(1.0000),p:Euryarchaeota(0.9999),c:Methanobacteria(0.9985),o:Methanobacteriales(0.9991),f:Methanobacteriaceae(0.9989),g:Methanobrevibacter(0.9189);
1293	OTU1293	d:Bacteria(1.0000),p:Bacteroidetes(0.9802),c:Bacteroidia(0.4593),o:Bacteroidales(0.2305),f:Porphyromonadaceae(0.1097),g:Paludibacter(0.0191);
1294	OTU1294	d:Bacteria(0.6762),p:Proteobacteria(0.0754),c:Deltaproteobacteria(0.0195),o:Bdellovibrionales(0.0074),f:Bdellovibrionaceae(0.0020),g:Vampirovibrio(0.0020);
1295	OTU1295	d:Bacteria(1.0000),p:Bacteroidetes(0.9983),c:Bacteroidia(0.9631),o:Bacteroidales(0.9317),f:Bacteroidaceae(0.5804),g:Bacteroides(0.3760);
1296	OTU1296	d:Bacteria(1.0000),p:Bacteroidetes(0.9991),c:Bacteroidia(0.9668),o:Bacteroidales(0.9457),f:Prevotellaceae(0.8051),g:Prevotella(0.6438);
1297	OTU1297	d:Bacteria(1.0000),p:Firmicutes(0.8384),c:Clostridia(0.5845),o:Clostridiales(0.1942),g:Natranaerovirga(0.0143);
1298	OTU1298	d:Bacteria(1.0000),p:Proteobacteria(0.9999),c:Betaproteobacteria(0.9929),o:Burkholderiales(0.9317),f:Comamonadaceae(0.8943),g:Acidovorax(0.7126);
1299	OTU1299	d:Bacteria(1.0000),p:Firmicutes(0.9986),c:Clostridia(0.8931),o:Clostridiales(0.7305),f:Lachnospiraceae(0.4275),g:Roseburia(0.0637);
1300	OTU1300	d:Bacteria(1.0000),p:Firmicutes(0.9930),c:Clostridia(0.9023),o:Clostridiales(0.7746),f:Eubacteriaceae(0.4275),g:Eubacterium(0.1672);
1301	OTU1301	d:Bacteria(1.0000),p:Bacteroidetes(0.9988),c:Bacteroidia(0.9886),o:Bacteroidales(0.9757),f:Prevotellaceae(0.4677),g:Prevotella(0.1150);
1302	OTU1302	d:Bacteria(1.0000),p:Bacteroidetes(0.9986),c:Bacteroidia(0.8562),o:Bacteroidales(0.5540),f:Bacteroidaceae(0.0883),g:Bacteroides(0.0167);
1303	OTU1303	d:Bacteria(1.0000),p:Actinobacteria(0.9999),c:Actinobacteria(0.9991),o:Bifidobacteriales(0.9995),f:Bifidobacteriaceae(0.9993),g:Bifidobacterium(0.9829);
1304	OTU1304	d:Bacteria(0.9753),p:Firmicutes(0.1651),c:Clostridia(0.0315),o:Clostridiales(0.0123),f:Clostridiales_Incertae_Sedis_XII(0.0042),g:Guggenheimella(0.0034);
1305	OTU1305	d:Bacteria(1.0000),p:Firmicutes(0.9991),c:Clostridia(0.9023),o:Clostridiales(0.7746),f:Lachnospiraceae(0.4275),g:Blautia(0.0865);
1306	OTU1306	d:Bacteria(1.0000),p:Bacteroidetes(0.9566),c:Sphingobacteriia(0.3342),o:Sphingobacteriales(0.1579),f:Sphingobacteriaceae(0.0668),g:Pedobacter(0.0119);
1307	OTU1307	d:Bacteria(1.0000),p:Firmicutes(0.9990),c:Clostridia(0.9559),o:Clostridiales(0.9037),f:Lachnospiraceae(0.5804),g:Lachnobacterium(0.3238);
1308	OTU1308	d:Bacteria(1.0000),p:Tenericutes(0.9999),c:Mollicutes(0.9990),o:Anaeroplasmatales(0.9956),f:Anaeroplasmataceae(0.9919),g:Anaeroplasma(0.9967);
1309	OTU1309	d:Bacteria(1.0000),p:Tenericutes(0.3677),c:Mollicutes(0.1500),o:Entomoplasmatales(0.0673),f:Spiroplasmataceae(0.0218),g:Spiroplasma(0.0077);
1310	OTU1310	d:Bacteria(1.0000),p:Tenericutes(0.7674),c:Mollicutes(0.3967),o:Acholeplasmatales(0.1942),f:Acholeplasmataceae(0.0883),g:Acholeplasma(0.0167);
1311	OTU1311	d:Bacteria(1.0000),p:Firmicutes(0.9329),c:Clostridia(0.7097),o:Clostridiales(0.3775),f:Lachnospiraceae(0.1097),g:Clostridium_XlVa(0.0191);
1312	OTU1312	d:Bacteria(1.0000),p:Firmicutes(0.9991),c:Clostridia(0.9486),o:Clostridiales(0.8757),f:Lachnospiraceae(0.6553),g:Anaerostipes(0.4804);
1313	OTU1313	d:Bacteria(1.0000),p:Verrucomicrobia(0.9970),c:Subdivision5(0.9449),g:Subdivision5_genera_incertae_sedis(0.6095);
1314	OTU1314	d:Bacteria(1.0000),p:Firmicutes(0.9992),c:Clostridia(0.9449),o:Clostridiales(0.8617),f:Lachnospiraceae(0.4275),g:Ruminococcus2(0.1150);
1315	OTU1315	d:Bacteria(1.0000),p:Firmicutes(0.9989),c:Clostridia(0.9668),o:Clostridiales(0.9457),f:Ruminococcaceae(0.8051),g:Pseudoflavonifractor(0.2194);
1316	OTU1316	d:Bacteria(1.0000),p:Firmicutes(0.9930),c:Clostridia(0.9023),o:Clostridiales(0.7746),f:Ruminococcaceae(0.4677),g:Ethanoligenens(0.0751);
1317	OTU1317	d:Bacteria(1.0000),p:Firmicutes(0.9938),c:Clostridia(0.7723),o:Clostridiales(0.4216),f:Lachnospiraceae(0.2665),g:Coprococcus(0.0523);
1318	OTU1318	d:Bacteria(0.2356),p:Firmicutes(0.0101),c:Bacilli(0.0062),o:Bacillales(0.0023),f:Bacillaceae_2(0.0003),g:Marinococcus(0.0006);
1319	OTU1319	d:Bacteria(1.0000),p:Bacteroidetes(1.0000),c:Bacteroidia(0.9976),o:Bacteroidales(0.9987),f:Prevotellaceae(0.9976),g:Prevotella(0.9971);
1320	OTU1320	d:Bacteria(1.0000),p:Firmicutes(0.9962),c:Clostridia(0.9023),o:Clostridiales(0.7746),f:Clostridiales_Incertae_Sedis_XIII(0.2665),g:Anaerovorax(0.0637);
1321	OTU1321	d:Bacteria(1.0000),p:Firmicutes(0.8857),c:Erysipelotrichia(0.7097),o:Erysipelotrichales(0.3775),f:Erysipelotrichaceae(0.2263),g:Bulleidia(0.0523);
1322	OTU1322	d:Bacteria(1.0000),p:Firmicutes(0.1651),c:Clostridia(0.0315),o:Clostridiales(0.0123),f:Clostridiaceae_3(0.0042),g:Brassicibacter(0.0034);
1323	OTU1323	d:Bacteria(1.0000),p:Bacteroidetes(0.9998),c:Bacteroidia(0.9983),o:Bacteroidales(0.9990),f:Bacteroidaceae(0.9770),g:Bacteroides(0.9786);
1324	OTU1324	d:Bacteria(1.0000),p:Proteobacteria(0.5785),c:Alphaproteobacteria(0.2725),o:Rhodospirillales(0.0673),f:Rhodospirillaceae(0.0218),g:Novispirillum(0.0077);
1325	OTU1325	d:Bacteria(1.0000),p:Proteobacteria(1.0000),c:Gammaproteobacteria(0.9954),o:Enterobacteriales(0.9862),f:Enterobacteriaceae(0.9847),g:Cosenzaea(0.8158);
1326	OTU1326	d:Bacteria(0.9379),p:Firmicutes(0.1651),c:Clostridia(0.0285),o:Clostridiales(0.0111),f:Clostridiaceae_3(0.0037),g:Brassicibacter(0.0031);
1327	OTU1327	d:Archaea(1.0000),p:Euryarchaeota(0.9922),c:Thermoplasmata(0.8470),o:Methanomassiliicoccales(0.3394),f:Methanomassiliicoccaceae(0.1861),g:Methanomassiliicoccus(0.0409);
1328	OTU1328	d:Bacteria(1.0000),p:Bacteroidetes(0.9914),c:Bacteroidia(0.8654),o:Bacteroidales(0.5981),f:Prevotellaceae(0.0883),g:Paraprevotella(0.0167);
1329	OTU1329	d:Bacteria(0.7136),p:Actinobacteria(0.0979),c:Actinobacteria(0.0225),o:Rubrobacterales(0.0087),f:Rubrobacteraceae(0.0026),g:Rubrobacter(0.0024);
1330	OTU1330	d:Bacteria(1.0000),p:Proteobacteria(0.9930),c:Deltaproteobacteria(0.8746),o:Myxococcales(0.5981),f:Myxococcaceae(0.1525),g:Corallococcus(0.0295);
1331	OTU1331	d:Bacteria(1.0000),p:Bacteroidetes(0.9992),c:Bacteroidia(0.8470),o:Bacteroidales(0.5099),f:Bacteroidaceae(0.1097),g:Bacteroides(0.0191);
1332	OTU1332	d:Bacteria(1.0000),p:Firmicutes(0.5785),c:Clostridia(0.2725),o:Clostridiales(0.1218),f:Lachnospiraceae(0.0061),g:Syntrophococcus(0.0043);
1333	OTU1333	d:Bacteria(1.0000),p:Proteobacteria(0.7911),c:Deltaproteobacteria(0.4593),o:Bdellovibrionales(0.2305),f:Bdellovibrionaceae(0.1097),g:Vampirovibrio(0.0191);
1334	OTU1334	d:Bacteria(1.0000),p:Bacteroidetes(0.8384),c:Bacteroidia(0.0888),o:Bacteroidales(0.0400),f:Porphyromonadaceae(0.0140),g:Porphyromonas(0.0060);
1335	OTU1335	d:Bacteria(0.7884),p:Tenericutes(0.2622),c:Mollicutes(0.0888),o:Acholeplasmatales(0.0136),f:Acholeplasmataceae(0.0061),g:Acholeplasma(0.0043);
1336	OTU1336	d:Bacteria(1.0000),p:Firmicutes(0.9983),c:Clostridia(0.9777),o:Clostridiales(0.9693),f:Lachnospiraceae(0.9274),g:Roseburia(0.8158);
1337	OTU1337	d:Bacteria(1.0000),p:Firmicutes(0.9992),c:Clostridia(0.9486),o:Clostridiales(0.8757),f:Ruminococcaceae(0.5804),g:Hydrogenoanaerobacterium(0.0865);
1338	OTU1338	d:Bacteria(1.0000),p:Firmicutes(0.9991),c:Clostridia(0.9449),o:Clostridiales(0.8617),f:Ruminococcaceae(0.7676),g:Faecalibacterium(0.5751);
1339	OTU1339	d:Bacteria(0.9379),p:Chloroflexi(0.4731),c:Anaerolineae(0.2113),o:Anaerolineales(0.0945),f:Anaerolineaceae(0.0296),g:Bellilinea(0.0031);
1340	OTU1340	d:Bacteria(0.7136),p:Firmicutes(0.0979),c:Clostridia(0.0225),o:Clostridiales(0.0087),f:Clostridiaceae_1(0.0026),g:Clostridium_sensu_stricto(0.0020);
1341	OTU1341	d:Bacteria(1.0000),p:Firmicutes(0.9993),c:Clostridia(0.8746),o:Clostridiales(0.6422),f:Lachnospiraceae(0.4677),g:Clostridium_XlVa(0.1150);
1342	OTU1342	d:Archaea(1.0000),p:Euryarchaeota(0.8857),c:Thermoplasmata(0.4593),o:Methanomassiliicoccales(0.2305),f:Methanomassiliicoccaceae(0.1097),g:Methanomassiliicoccus(0.0191);
1343	OTU1343	d:Bacteria(1.0000),p:Bacteroidetes(0.9999),c:Bacteroidia(0.9991),o:Bacteroidales(0.9995),f:Bacteroidaceae(0.9908),g:Bacteroides(0.9957);
1344	OTU1344	d:Bacteria(1.0000),p:Firmicutes(0.9998),c:Clostridia(0.9981),o:Clostridiales(0.9989),f:Ruminococcaceae(0.9987),g:Subdoligranulum(0.6438);
1345	OTU1345	d:Bacteria(1.0000),p:Firmicutes(0.8147),c:Bacilli(0.3342),o:Bacillales(0.1579),f:Thermoactinomycetaceae_1(0.0454),g:Thermoactinomyces(0.0119);
1346	OTU1346	d:Bacteria(1.0000),p:Bacteroidetes(0.8147),c:Bacteroidia(0.1500),o:Bacteroidales(0.0673),f:Porphyromonadaceae(0.0218),g:Barnesiella(0.0077);
1347	OTU1347	d:Bacteria(1.0000),p:Firmicutes(0.9990),c:Clostridia(0.9741),o:Clostridiales(0.9672),f:Lachnospiraceae(0.8778),g:Clostridium_XlVb(0.6095);
1348	OTU1348	d:Bacteria(1.0000),p:Firmicutes(0.9329),c:Clostridia(0.5219),o:Clostridiales(0.2668),f:Gracilibacteraceae(0.1311),g:Gracilibacter(0.0215);
1349	OTU1349	d:Bacteria(1.0000),p:Firmicutes(0.9938),c:Clostridia(0.8562),o:Clostridiales(0.5540),f:Lachnospiraceae(0.3872),g:Lachnospiracea_incertae_sedis(0.1150);
1350	OTU1350	d:Bacteria(1.0000),p:Tenericutes(0.9899),c:Mollicutes(0.8654),o:Anaeroplasmatales(0.4216),f:Anaeroplasmataceae(0.2665),g:Anaeroplasma(0.0637);
1351	OTU1351	d:Bacteria(1.0000),p:Bacteroidetes(0.9994),c:Bacteroidia(0.9939),o:Bacteroidales(0.9947),f:Bacteroidaceae(0.9109),g:Bacteroides(0.8502);
1352	OTU1352	d:Bacteria(1.0000),p:Proteobacteria(1.0000),c:Alphaproteobacteria(1.0000),o:Rhizobiales(0.9952),f:Rhizobiaceae(0.9274),g:Rhizobium(0.9189);
1353	OTU1353	d:Bacteria(1.0000),p:Spirochaetes(0.9922),c:Spirochaetia(0.8931),o:Spirochaetales(0.7305),f:Spirochaetaceae(0.5430),g:Treponema(0.0409);
1354	OTU1354	d:Bacteria(1.0000),p:Synergistetes(0.4731),c:Synergistia(0.2113),o:Synergistales(0.0945),f:Synergistaceae(0.0296),g:Aminivibrio(0.0077);
1355	OTU1355	d:Bacteria(1.0000),p:Bacteroidetes(0.8147),c:Sphingobacteriia(0.2113),o:Sphingobacteriales(0.0945),f:Sphingobacteriaceae(0.0296),g:Pedobacter(0.0077);
1356	OTU1356	d:Bacteria(1.0000),p:Bacteroidetes(0.8384),c:Bacteroidia(0.3342),o:Bacteroidales(0.1579),f:Bacteroidaceae(0.0218),g:Bacteroides(0.0077);
1357	OTU1357	d:Bacteria(0.9753),p:Proteobacteria(0.2622),c:Deltaproteobacteria(0.0888),o:Bdellovibrionales(0.0400),f:Bdellovibrionaceae(0.0140),g:Vampirovibrio(0.0060);
1358	OTU1358	d:Bacteria(1.0000),p:Actinobacteria(0.9987),c:Actinobacteria(0.9922),o:Coriobacteriales(0.9778),f:Coriobacteriaceae(0.9604),g:Collinsella(0.7814);
1359	OTU1359	d:Bacteria(1.0000),p:Bacteroidetes(0.9566),c:Sphingobacteriia(0.4593),o:Sphingobacteriales(0.2305),f:Sphingobacteriaceae(0.1097),g:Solitalea(0.0143);
1360	OTU1360	d:Bacteria(1.0000),p:Bacteroidetes(0.9992),c:Bacteroidia(0.7723),o:Bacteroidales(0.4216),f:Prevotellaceae(0.0883),g:Prevotella(0.0167);
1361	OTU1361	d:Bacteria(1.0000),p:Firmicutes(0.9988),c:Erysipelotrichia(0.9956),o:Erysipelotrichales(0.9966),f:Erysipelotrichaceae(0.9970),g:Bulleidia(0.9971);
1362	OTU1362	d:Bacteria(1.0000),p:Proteobacteria(0.9994),c:Gammaproteobacteria(0.9968),o:Aeromonadales(0.9970),f:Succinivibrionaceae(0.9973),g:Anaerobiospirillum(0.9968);
1363	OTU1363	d:Bacteria(1.0000),p:Firmicutes(0.9990),c:Clostridia(0.9668),o:Clostridiales(0.9457),f:Clostridiaceae_1(0.6928),g:Clostridium_sensu_stricto(0.5327);
1364	OTU1364	d:Bacteria(1.0000),p:Actinobacteria(1.0000),c:Actinobacteria(1.0000),o:Actinomycetales(1.0000),f:Micrococcaceae(0.9867),g:Arthrobacter(0.8846);
1365	OTU1365	d:Bacteria(1.0000),p:Firmicutes(0.9990),c:Clostridia(0.9522),o:Clostridiales(0.8897),f:Lachnospiraceae(0.6553),g:Lachnospiracea_incertae_sedis(0.4804);
1366	OTU1366	d:Bacteria(1.0000),p:Firmicutes(0.9899),c:Clostridia(0.8348),o:Clostridiales(0.4658),f:Clostridiaceae_2(0.2263),g:Alkaliphilus(0.0523);
1367	OTU1367	d:Bacteria(1.0000),p:Firmicutes(0.9986),c:Clostridia(0.9924),o:Clostridiales(0.9799),f:Ruminococcaceae(0.9357),g:Faecalibacterium(0.6095);
1368	OTU1368	d:Bacteria(1.0000),p:Bacteroidetes(0.9992),c:Bacteroidia(0.9966),o:Bacteroidales(0.9977),f:Prevotellaceae(0.9604),g:Prevotella(0.9701);
1369	OTU1369	d:Bacteria(1.0000),p:Bacteroidetes(0.9329),c:Sphingobacteriia(0.2725),o:Sphingobacteriales(0.1218),f:Sphingobacteriaceae(0.0454),g:Mucilaginibacter(0.0119);
1370	OTU1370	d:Bacteria(1.0000),p:Firmicutes(0.9566),c:Clostridia(0.6471),o:Clostridiales(0.3394),f:Lachnospiraceae(0.1525),g:Acetitomaculum(0.0167);
1371	OTU1371	d:Bacteria(1.0000),p:Firmicutes(0.9991),c:Clostridia(0.9522),o:Clostridiales(0.8897),f:Ruminococcaceae(0.8425),g:Clostridium_IV(0.6095);
1372	OTU1372	d:Bacteria(1.0000),p:Bacteroidetes(0.9093),c:Sphingobacteriia(0.2725),o:Sphingobacteriales(0.1218),f:Sphingobacteriaceae(0.0454),g:Parapedobacter(0.0119);
1373	OTU1373	d:Bacteria(1.0000),p:Firmicutes(0.9946),c:Clostridia(0.8654),o:Clostridiales(0.5981),f:Ruminococcaceae(0.3470),g:Faecalibacterium(0.0523);
1374	OTU1374	d:Bacteria(1.0000),p:Firmicutes(0.9914),c:Clostridia(0.7723),o:Clostridiales(0.4216),f:Lachnospiraceae(0.2263),g:Clostridium_XlVa(0.0409);
1375	OTU1375	d:Bacteria(1.0000),p:Firmicutes(0.9988),c:Clostridia(0.9559),o:Clostridiales(0.9037),f:Lachnospiraceae(0.6179),g:Dorea(0.3238);
1376	OTU1376	d:Bacteria(1.0000),p:Bacteroidetes(0.9985),c:Bacteroidia(0.9935),o:Bacteroidales(0.9904),f:Bacteroidaceae(0.4677),g:Bacteroides(0.2194);
1377	OTU1377	d:Bacteria(1.0000),p:Firmicutes(0.8620),c:Clostridia(0.6471),o:Clostridiales(0.3394),f:Clostridiaceae_3(0.1097),g:Brassicibacter(0.0191);
1378	OTU1378	d:Bacteria(1.0000),p:Bacteroidetes(0.2622),c:Bacteroidia(0.0888),o:Bacteroidales(0.0400),f:Rikenellaceae(0.0140),g:Alistipes(0.0060);
1379	OTU1379	d:Bacteria(1.0000),p:Firmicutes(0.9989),c:Bacilli(0.8931),o:Lactobacillales(0.7305),f:Lactobacillaceae(0.5430),g:Lactobacillus(0.3238);
1380	OTU1380	d:Bacteria(1.0000),p:Actinobacteria(0.9983),c:Actinobacteria(0.9943),o:Bifidobacteriales(0.9177),f:Bifidobacteriaceae(0.8861),g:Bifidobacterium(0.5751);
1381	OTU1381	d:Bacteria(0.9379),p:Firmicutes(0.1427),c:Erysipelotrichia(0.0285),o:Erysipelotrichales(0.0111),f:Erysipelotrichaceae(0.0037),g:Erysipelothrix(0.0031);
1382	OTU1382	d:Bacteria(1.0000),p:Firmicutes(0.9989),c:Clostridia(0.9704),o:Clostridiales(0.9597),f:Lachnospiraceae(0.6179),g:Fusicatenibacter(0.4282);
1383	OTU1383	d:Bacteria(1.0000),p:Bacteroidetes(1.0000),c:Flavobacteriia(1.0000),o:Flavobacteriales(1.0000),f:Flavobacteriaceae(1.0000),g:Flavobacterium(0.9893);
1384	OTU1384	d:Bacteria(1.0000),p:Firmicutes(0.9990),c:Clostridia(0.9391),o:Clostridiales(0.8477),f:Lachnospiraceae(0.4677),g:Clostridium_XlVa(0.2194);
1385	OTU1385	d:Bacteria(1.0000),p:Firmicutes(0.8384),c:Clostridia(0.4593),o:Clostridiales(0.2305),f:Lachnospiraceae(0.0883),g:Hespellia(0.0119);
1386	OTU1386	d:Bacteria(1.0000),p:Firmicutes(0.8857),c:Clostridia(0.6471),o:Clostridiales(0.3394),f:Ruminococcaceae(0.1311),g:Anaerofilum(0.0167);
1387	OTU1387	d:Bacteria(1.0000),p:Bacteroidetes(0.9990),c:Bacteroidia(0.9931),o:Bacteroidales(0.9862),f:Prevotellaceae(0.8861),g:Prevotella(0.7470);
1388	OTU1388	d:Bacteria(1.0000),p:Bacteroidetes(0.9978),c:Bacteroidia(0.9391),o:Bacteroidales(0.8477),f:Prevotellaceae(0.3068),g:Prevotella(0.0751);
1389	OTU1389	d:Bacteria(1.0000),p:Firmicutes(0.9970),c:Clostridia(0.8931),o:Clostridiales(0.7305),f:Lachnospiraceae(0.5430),g:Coprococcus(0.0865);
1390	OTU1390	d:Bacteria(1.0000),p:Deinococcus-Thermus(0.9991),c:Deinococci(0.9964),o:Thermales(0.9975),f:Thermaceae(0.9975),g:Thermus(0.9967);
1391	OTU1391	d:Bacteria(1.0000),p:Proteobacteria(0.9989),c:Gammaproteobacteria(0.9814),o:Oceanospirillales(0.8197),f:Oceanospirillaceae(0.5804),g:Thalassolituus(0.3238);
1392	OTU1392	d:Bacteria(1.0000),p:Firmicutes(0.9991),c:Clostridia(0.9522),o:Clostridiales(0.8897),f:Ruminococcaceae(0.8425),g:Clostridium_IV(0.6782);
1393	OTU1393	d:Bacteria(1.0000),p:Firmicutes(0.9914),c:Clostridia(0.8654),o:Clostridiales(0.5981),f:Ruminococcaceae(0.2665),g:Acetivibrio(0.0409);
1394	OTU1394	d:Bacteria(1.0000),p:Bacteroidetes(0.9093),c:Bacteroidia(0.7723),o:Bacteroidales(0.4216),f:Bacteroidaceae(0.1311),g:Bacteroides(0.0215);
1395	OTU1395	d:Bacteria(1.0000),p:Bacteroidetes(0.9990),c:Bacteroidia(0.9963),o:Bacteroidales(0.9973),f:Bacteroidaceae(0.8861),g:Bacteroides(0.7470);
1396	OTU1396	d:Bacteria(1.0000),p:Firmicutes(0.9990),c:Clostridia(0.9668),o:Clostridiales(0.9457),f:Lachnospiraceae(0.6179),g:Blautia(0.3238);
1397	OTU1397	d:Bacteria(1.0000),p:Proteobacteria(0.9988),c:Betaproteobacteria(0.9704),o:Burkholderiales(0.8897),f:Sutterellaceae(0.8051),g:Sutterella(0.6438);
1398	OTU1398	d:Bacteria(1.0000),p:Firmicutes(0.9329),c:Clostridia(0.7097),o:Clostridiales(0.3775),g:Natranaerovirga(0.0143);
1399	OTU1399	d:Bacteria(1.0000),p:Bacteroidetes(0.9566),c:Bacteroidia(0.8470),o:Bacteroidales(0.5099),f:Bacteroidaceae(0.1861),g:Bacteroides(0.0409);
1400	OTU1400	d:Bacteria(1.0000),p:Bacteroidetes(0.9983),c:Bacteroidia(0.9486),o:Bacteroidales(0.8757),f:Porphyromonadaceae(0.8051),g:Parabacteroides(0.4804);
1401	OTU1401	d:Bacteria(1.0000),p:Firmicutes(0.9991),c:Clostridia(0.9299),o:Clostridiales(0.8337),f:Lachnospiraceae(0.5804),g:Coprococcus(0.1672);
1402	OTU1402	d:Bacteria(1.0000),p:Firmicutes(0.9907),c:Clostridia(0.8746),o:Clostridiales(0.6422),f:Lachnospiraceae(0.4677),g:Roseburia(0.2194);
1403	OTU1403	d:Bacteria(1.0000),p:Bacteroidetes(0.9985),c:Bacteroidia(0.9933),o:Bacteroidales(0.9883),f:Bacteroidaceae(0.9439),g:Bacteroides(0.9701);
1404	OTU1404	d:Bacteria(1.0000),p:Firmicutes(0.2622),c:Erysipelotrichia(0.0888),o:Erysipelotrichales(0.0400),f:Erysipelotrichaceae(0.0140),g:Clostridium_XVIII(0.0060);
1405	OTU1405	d:Bacteria(1.0000),p:Firmicutes(0.8620),c:Clostridia(0.4593),o:Clostridiales(0.2305),f:Clostridiaceae_2(0.0668),g:Alkaliphilus(0.0143);
1406	OTU1406	d:Bacteria(1.0000),p:Firmicutes(0.9566),c:Negativicutes(0.4593),o:Selenomonadales(0.2305),f:Veillonellaceae(0.1097),g:Selenomonas(0.0191);
1407	OTU1407	d:Bacteria(1.0000),p:Proteobacteria(0.8620),c:Alphaproteobacteria(0.5219),o:Rhodospirillales(0.0945),f:Rhodospirillaceae(0.0296),g:Fodinicurvata(0.0094);
1408	OTU1408	d:Bacteria(1.0000),p:Firmicutes(0.9985),c:Clostridia(0.9943),o:Clostridiales(0.9947),f:Clostridiaceae_1(0.9274),g:Clostridium_sensu_stricto(0.9189);
1409	OTU1409	d:Bacteria(1.0000),p:Firmicutes(0.9990),c:Clostridia(0.9595),o:Clostridiales(0.9177),f:Lachnospiraceae(0.6553),g:Ruminococcus2(0.2194);
1410	OTU1410	d:Bacteria(1.0000),p:Firmicutes(0.9802),c:Clostridia(0.8348),o:Clostridiales(0.4658),f:Lachnospiraceae(0.1861),g:Roseburia(0.0191);
1411	OTU1411	d:Bacteria(1.0000),p:Firmicutes(0.8857),c:Clostridia(0.3967),o:Clostridiales(0.1942),f:Ruminococcaceae(0.0883),g:Gemmiger(0.0077);
1412	OTU1412	d:Bacteria(1.0000),p:Firmicutes(0.9566),c:Clostridia(0.8348),o:Clostridiales(0.4658),f:Lachnospiraceae(0.0668),g:Lactonifactor(0.0143);
1413	OTU1413	d:Bacteria(1.0000),p:Actinobacteria(0.9999),c:Actinobacteria(0.9986),o:Actinomycetales(0.9992),f:Actinomycetaceae(0.9847),g:Actinomyces(0.9829);
1414	OTU1414	d:Bacteria(1.0000),p:Firmicutes(0.9930),c:Clostridia(0.9023),o:Clostridiales(0.7746),f:Ruminococcaceae(0.3872),g:Clostridium_IV(0.0295);
1415	OTU1415	d:Bacteria(1.0000),p:Bacteroidetes(0.8384),c:Bacteroidia(0.5845),o:Bacteroidales(0.3031),f:Bacteroidaceae(0.1525),g:Bacteroides(0.0295);
1416	OTU1416	d:Bacteria(1.0000),p:Bacteroidetes(0.4731),c:Bacteroidia(0.2113),o:Bacteroidales(0.0945),f:Prevotellaceae(0.0296),g:Prevotella(0.0094);
1417	OTU1417	d:Bacteria(1.0000),p:Firmicutes(0.9930),c:Clostridia(0.8746),o:Clostridiales(0.6422),f:Ruminococcaceae(0.4275),g:Anaerotruncus(0.0523);
1418	OTU1418	d:Bacteria(1.0000),p:Bacteroidetes(0.9954),c:Bacteroidia(0.3967),o:Bacteroidales(0.1942),f:Prevotellaceae(0.0296),g:Prevotella(0.0094);
1419	OTU1419	d:Bacteria(1.0000),p:Tenericutes(0.1875),c:Mollicutes(0.0345),o:Anaeroplasmatales(0.0136),f:Anaeroplasmataceae(0.0061),g:Asteroleplasma(0.0043);
1420	OTU1420	d:Bacteria(1.0000),p:Firmicutes(0.9989),c:Clostridia(0.9595),o:Clostridiales(0.9177),f:Lachnospiraceae(0.6179),g:Blautia(0.3238);
1421	OTU1421	d:Bacteria(0.6389),p:Actinobacteria(0.0530),c:Actinobacteria(0.0165),o:Actinomycetales(0.0062),f:Micrococcaceae(0.0015),g:Arthrobacter(0.0017);
1422	OTU1422	d:Bacteria(1.0000),p:Firmicutes(0.9930),c:Clostridia(0.8838),o:Clostridiales(0.6864),f:Ruminococcaceae(0.2263),g:Faecalibacterium(0.0523);
1423	OTU1423	d:Bacteria(1.0000),p:Bacteroidetes(0.9899),c:Bacteroidia(0.8654),o:Bacteroidales(0.5981),f:Prevotellaceae(0.3872),g:Paraprevotella(0.1150);
1424	OTU1424	d:Bacteria(1.0000),p:Firmicutes(0.6840),c:Clostridia(0.3342),o:Clostridiales(0.1579),f:Ruminococcaceae(0.0668),g:Faecalibacterium(0.0143);
1425	OTU1425	d:Bacteria(1.0000),p:Firmicutes(0.8384),c:Clostridia(0.5219),o:Clostridiales(0.2668),f:Lachnospiraceae(0.0454),g:Fusicatenibacter(0.0119);
1426	OTU1426	d:Bacteria(1.0000),p:Firmicutes(0.9899),c:Clostridia(0.8470),o:Clostridiales(0.5099),f:Lachnospiraceae(0.1861),g:Blautia(0.0409);
1427	OTU1427	d:Bacteria(1.0000),p:Bacteroidetes(0.5785),c:Bacteroidia(0.2725),o:Bacteroidales(0.1218),f:Bacteroidaceae(0.0454),g:Bacteroides(0.0119);
1428	OTU1428	d:Bacteria(1.0000),p:Firmicutes(0.9987),c:Negativicutes(0.9814),o:Selenomonadales(0.9715),f:Veillonellaceae(0.9357),g:Mitsuokella(0.6782);
1429	OTU1429	d:Bacteria(1.0000),p:Bacteroidetes(0.9930),c:Bacteroidia(0.8348),o:Bacteroidales(0.4658),f:Porphyromonadaceae(0.1525),g:Parabacteroides(0.0215);
1430	OTU1430	d:Bacteria(1.0000),p:Firmicutes(0.9907),c:Negativicutes(0.8470),o:Selenomonadales(0.5099),f:Veillonellaceae(0.3470),g:Dialister(0.0523);
1431	OTU1431	d:Bacteria(1.0000),p:Firmicutes(0.9991),c:Clostridia(0.9559),o:Clostridiales(0.8897),f:Ruminococcaceae(0.7676),g:Oscillibacter(0.4804);
1432	OTU1432	d:Bacteria(1.0000),p:Bacteroidetes(0.9998),c:Bacteroidia(0.9978),o:Bacteroidales(0.9988),f:Bacteroidaceae(0.9439),g:Bacteroides(0.9701);
1433	OTU1433	d:Bacteria(1.0000),p:Firmicutes(0.9986),c:Clostridia(0.9886),o:Clostridiales(0.9757),f:Lachnospiraceae(0.8051),g:Blautia(0.6438);
1434	OTU1434	d:Bacteria(1.0000),p:Firmicutes(0.6840),c:Clostridia(0.2113),o:Clostridiales(0.0945),f:Clostridiaceae_3(0.0296),g:Brassicibacter(0.0094);
1435	OTU1435	d:Bacteria(1.0000),p:Firmicutes(0.9984),c:Clostridia(0.8348),o:Clostridiales(0.4658),f:Lachnospiraceae(0.3068),g:Lachnospiracea_incertae_sedis(0.0751);
1436	OTU1436	d:Bacteria(1.0000),p:Firmicutes(0.9938),c:Clostridia(0.8654),o:Clostridiales(0.5981),f:Lachnospiraceae(0.3470),g:Lachnospiracea_incertae_sedis(0.0523);
1437	OTU1437	d:Bacteria(1.0000),p:Firmicutes(0.9991),c:Clostridia(0.9486),o:Clostridiales(0.8757),f:Lachnospiraceae(0.6179),g:Ruminococcus2(0.1672);
1438	OTU1438	d:Bacteria(1.0000),p:Firmicutes(0.9946),c:Clostridia(0.9023),o:Clostridiales(0.7746),f:Lachnospiraceae(0.4275),g:Blautia(0.0523);
1439	OTU1439	d:Bacteria(1.0000),p:Firmicutes(0.7674),c:Clostridia(0.3967),o:Clostridiales(0.1942),f:Lachnospiraceae(0.0296),g:Lachnospiracea_incertae_sedis(0.0094);
1440	OTU1440	d:Archaea(1.0000),p:Euryarchaeota(0.9999),c:Methanobacteria(0.9985),o:Methanobacteriales(0.9991),f:Methanobacteriaceae(0.9989),g:Methanobrevibacter(0.9786);
1441	OTU1441	d:Bacteria(1.0000),p:Firmicutes(0.6840),c:Clostridia(0.2113),o:Clostridiales(0.0945),f:Clostridiaceae_1(0.0296),g:Caloramator(0.0094);
1442	OTU1442	d:Bacteria(1.0000),p:Firmicutes(0.9998),c:Clostridia(0.9939),o:Clostridiales(0.9947),f:Lachnospiraceae(0.9439),g:Fusicatenibacter(0.7470);
1443	OTU1443	d:Bacteria(1.0000),p:Firmicutes(0.8620),c:Clostridia(0.6471),o:Clostridiales(0.2668),f:Lachnospiraceae(0.1097),g:Lachnospiracea_incertae_sedis(0.0143);
1444	OTU1444	d:Bacteria(1.0000),p:Firmicutes(0.9984),c:Clostridia(0.9931),o:Clostridiales(0.9862),f:Lachnospiraceae(0.8861),g:Blautia(0.6095);
1445	OTU1445	d:Bacteria(1.0000),p:Firmicutes(0.9970),c:Clostridia(0.8838),o:Clostridiales(0.6864),f:Lachnospiraceae(0.3470),g:Blautia(0.0637);
1446	OTU1446	d:Bacteria(1.0000),p:Bacteroidetes(0.7911),c:Flavobacteriia(0.1500),o:Flavobacteriales(0.0673),f:Cryomorphaceae(0.0218),g:Brumimicrobium(0.0043);
1447	OTU1447	d:Bacteria(1.0000),p:Firmicutes(0.9992),c:Clostridia(0.9559),o:Clostridiales(0.8897),f:Ruminococcaceae(0.7676),g:Ruminococcus(0.4282);
1448	OTU1448	d:Bacteria(0.9005),p:Tenericutes(0.1651),c:Mollicutes(0.0315),o:Acholeplasmatales(0.0123),f:Acholeplasmataceae(0.0042),g:Acholeplasma(0.0034);
1449	OTU1449	d:Bacteria(1.0000),p:Firmicutes(0.9992),c:Clostridia(0.9486),o:Clostridiales(0.8757),f:Lachnospiraceae(0.6179),g:Dorea(0.1672);
1450	OTU1450	d:Bacteria(1.0000),p:Proteobacteria(0.9999),c:Gammaproteobacteria(0.9990),o:Pseudomonadales(0.9958),f:Moraxellaceae(0.9929),g:Acinetobacter(0.9871);
1451	OTU1451	d:Bacteria(1.0000),p:Bacteroidetes(0.9914),c:Bacteroidia(0.8838),o:Bacteroidales(0.6864),f:Bacteroidaceae(0.5055),g:Bacteroides(0.2716);
1452	OTU1452	d:Bacteria(1.0000),p:Lentisphaerae(0.9914),c:Lentisphaeria(0.8838),o:Victivallales(0.6864),f:Victivallaceae(0.5055),g:Victivallis(0.2716);
1453	OTU1453	d:Bacteria(1.0000),p:Firmicutes(0.9992),c:Clostridia(0.9299),o:Clostridiales(0.8337),f:Lachnospiraceae(0.5804),g:Eisenbergiella(0.1672);
1454	OTU1454	d:Bacteria(1.0000),p:Firmicutes(0.9986),c:Clostridia(0.9391),o:Clostridiales(0.8477),f:Lachnospiraceae(0.6928),g:Roseburia(0.0865);
1455	OTU1455	d:Bacteria(1.0000),p:Bacteroidetes(0.9566),c:Bacteroidia(0.3967),o:Bacteroidales(0.1942),f:Prevotellaceae(0.0668),g:Paraprevotella(0.0143);
1456	OTU1456	d:Bacteria(1.0000),p:Firmicutes(0.9962),c:Clostridia(0.8470),o:Clostridiales(0.5099),f:Lachnospiraceae(0.3068),g:Clostridium_XlVa(0.0751);
1457	OTU1457	d:Bacteria(0.7510),p:Fusobacteria(0.3677),c:Fusobacteriia(0.1500),o:Fusobacteriales(0.0673),f:Leptotrichiaceae(0.0218),g:Leptotrichia(0.0077);
1458	OTU1458	d:Bacteria(1.0000),p:Firmicutes(0.9922),c:Clostridia(0.8654),o:Clostridiales(0.5981),f:Lachnospiraceae(0.4275),g:Coprococcus(0.0523);
1459	OTU1459	d:Bacteria(1.0000),p:Firmicutes(0.9970),c:Clostridia(0.9299),o:Clostridiales(0.8337),f:Lachnospiraceae(0.6179),g:Coprococcus(0.3238);
1460	OTU1460	d:Bacteria(1.0000),p:Firmicutes(0.9946),c:Clostridia(0.8931),o:Clostridiales(0.7305),f:Lachnospiraceae(0.3068),g:Blautia(0.0409);
1461	OTU1461	d:Bacteria(1.0000),p:Firmicutes(0.9991),c:Clostridia(0.9486),o:Clostridiales(0.8757),f:Ruminococcaceae(0.8051),g:Clostridium_IV(0.6438);
1462	OTU1462	d:Bacteria(1.0000),p:Firmicutes(0.9990),c:Clostridia(0.9207),o:Clostridiales(0.8197),f:Lachnospiraceae(0.5804),g:Clostridium_XlVa(0.1672);
1463	OTU1463	d:Bacteria(1.0000),p:Firmicutes(0.9989),c:Clostridia(0.9559),o:Clostridiales(0.9037),f:Lachnospiraceae(0.6928),g:Roseburia(0.4804);
1464	OTU1464	d:Bacteria(1.0000),p:Firmicutes(0.9988),c:Clostridia(0.9886),o:Clostridiales(0.9757),f:Ruminococcaceae(0.9522),g:Gemmiger(0.2716);
1465	OTU1465	d:Bacteria(1.0000),p:Bacteroidetes(0.9992),c:Bacteroidia(0.9922),o:Bacteroidales(0.9778),f:Porphyromonadaceae(0.9522),g:Parabacteroides(0.7814);
1466	OTU1466	d:Bacteria(1.0000),p:Firmicutes(0.9914),c:Clostridia(0.7097),o:Clostridiales(0.3775),f:Ruminococcaceae(0.1525),g:Subdoligranulum(0.0215);
1467	OTU1467	d:Bacteria(1.0000),p:Firmicutes(0.9914),c:Clostridia(0.8654),o:Clostridiales(0.5981),f:Lachnospiraceae(0.4275),g:Roseburia(0.0523);
1468	OTU1468	d:Bacteria(1.0000),p:Actinobacteria(0.9946),c:Actinobacteria(0.9207),o:Bifidobacteriales(0.8197),f:Bifidobacteriaceae(0.6553),g:Bifidobacterium(0.4282);
1469	OTU1469	d:Bacteria(1.0000),p:Firmicutes(0.9954),c:Clostridia(0.8746),o:Clostridiales(0.6422),f:Lachnospiraceae(0.3470),g:Clostridium_XlVa(0.0751);
1470	OTU1470	d:Bacteria(1.0000),p:Bacteroidetes(0.9946),c:Bacteroidia(0.8654),o:Bacteroidales(0.5981),f:Bacteroidaceae(0.1097),g:Bacteroides(0.0191);
1471	OTU1471	d:Bacteria(1.0000),p:Bacteroidetes(0.7911),c:Bacteroidia(0.0888),o:Bacteroidales(0.0400),f:Porphyromonadaceae(0.0140),g:Barnesiella(0.0060);
1472	OTU1472	d:Bacteria(1.0000),p:Firmicutes(0.8620),c:Clostridia(0.6471),o:Clostridiales(0.3394),f:Lachnospiraceae(0.0883),g:Roseburia(0.0167);
1473	OTU1473	d:Bacteria(1.0000),p:Synergistetes(0.5785),c:Synergistia(0.2725),o:Synergistales(0.1218),f:Synergistaceae(0.0454),g:Aminivibrio(0.0077);
1474	OTU1474	d:Bacteria(1.0000),p:Verrucomicrobia(0.1875),c:Subdivision5(0.0345),g:Subdivision5_genera_incertae_sedis(0.0043);
1475	OTU1475	d:Bacteria(1.0000),p:Bacteroidetes(0.8147),c:Bacteroidia(0.4593),o:Bacteroidales(0.2305),f:Prevotellaceae(0.0454),g:Prevotella(0.0119);
1476	OTU1476	d:Bacteria(1.0000),p:Bacteroidetes(0.9987),c:Bacteroidia(0.9777),o:Bacteroidales(0.9693),f:Bacteroidaceae(0.9026),g:Bacteroides(0.8158);
1477	OTU1477	d:Bacteria(1.0000),p:Firmicutes(0.9930),c:Negativicutes(0.8838),o:Selenomonadales(0.6864),f:Acidaminococcaceae(0.3872),g:Phascolarctobacterium(0.1150);
1478	OTU1478	d:Bacteria(1.0000),p:Firmicutes(0.9989),c:Clostridia(0.9486),o:Clostridiales(0.8757),f:Lachnospiraceae(0.5804),g:Blautia(0.2716);
1479	OTU1479	d:Bacteria(1.0000),p:Firmicutes(0.9986),c:Clostridia(0.9777),o:Clostridiales(0.9693),f:Lachnospiraceae(0.6553),g:Blautia(0.3760);
1480	OTU1480	d:Bacteria(1.0000),p:Firmicutes(0.9907),c:Clostridia(0.8470),o:Clostridiales(0.5099),f:Ruminococcaceae(0.1525),g:Oscillibacter(0.0215);
1481	OTU1481	d:Bacteria(1.0000),p:Firmicutes(0.4731),c:Clostridia(0.2113),o:Clostridiales(0.0945),f:Gracilibacteraceae(0.0140),g:Lutispora(0.0060);
1482	OTU1482	d:Bacteria(1.0000),p:Firmicutes(0.9987),c:Clostridia(0.9777),o:Clostridiales(0.9693),f:Ruminococcaceae(0.6179),g:Faecalibacterium(0.4282);
1483	OTU1483	d:Bacteria(1.0000),p:Proteobacteria(0.2622),c:Alphaproteobacteria(0.0888),o:Alphaproteobacteria_incertae_sedis(0.0136),g:Geminicoccus(0.0043);
1484	OTU1484	d:Bacteria(1.0000),p:Bacteroidetes(0.9984),c:Bacteroidia(0.9939),o:Bacteroidales(0.9947),f:Bacteroidaceae(0.7302),g:Bacteroides(0.5751);
1485	OTU1485	d:Bacteria(1.0000),p:Firmicutes(0.9996),c:Clostridia(0.9926),o:Clostridiales(0.9820),f:Lachnospiraceae(0.8778),g:Ruminococcus2(0.6095);
1486	OTU1486	d:Bacteria(1.0000),p:Bacteroidetes(0.9914),c:Bacteroidia(0.7097),o:Bacteroidales(0.3775),f:Porphyromonadaceae(0.2263),g:Barnesiella(0.0215);
1487	OTU1487	d:Bacteria(1.0000),p:Bacteroidetes(0.9907),c:Bacteroidia(0.5219),o:Bacteroidales(0.2668),f:Porphyromonadaceae(0.1311),g:Barnesiella(0.0167);
1488	OTU1488	d:Bacteria(1.0000),p:Firmicutes(0.8384),c:Clostridia(0.5845),o:Clostridiales(0.3031),f:Gracilibacteraceae(0.1311),g:Lutispora(0.0215);
1489	OTU1489	d:Bacteria(1.0000),p:Bacteroidetes(0.9985),c:Bacteroidia(0.9814),o:Bacteroidales(0.9715),f:Bacteroidaceae(0.5804),g:Bacteroides(0.3760);
1490	OTU1490	d:Bacteria(1.0000),p:Bacteroidetes(0.9988),c:Bacteroidia(0.9449),o:Bacteroidales(0.8617),f:Prevotellaceae(0.5804),g:Prevotella(0.1672);
1491	OTU1491	d:Bacteria(1.0000),p:Firmicutes(0.9983),c:Clostridia(0.8838),o:Clostridiales(0.6864),f:Lachnospiraceae(0.3872),g:Blautia(0.0751);
1492	OTU1492	d:Bacteria(1.0000),p:Bacteroidetes(0.9983),c:Bacteroidia(0.9559),o:Bacteroidales(0.9037),f:Porphyromonadaceae(0.3872),g:Parabacteroides(0.1150);
1493	OTU1493	d:Bacteria(1.0000),p:Firmicutes(0.9970),c:Clostridia(0.9115),o:Clostridiales(0.8057),f:Lachnospiraceae(0.4275),g:Blautia(0.0637);
1494	OTU1494	d:Bacteria(1.0000),p:Firmicutes(0.9985),c:Clostridia(0.9935),o:Clostridiales(0.9904),f:Ruminococcaceae(0.9867),g:Faecalibacterium(0.6438);
1495	OTU1495	d:Bacteria(1.0000),p:Firmicutes(0.9991),c:Clostridia(0.9704),o:Clostridiales(0.9597),f:Ruminococcaceae(0.8425),g:Clostridium_IV(0.3760);
1496	OTU1496	d:Bacteria(1.0000),p:Firmicutes(0.9970),c:Bacilli(0.7097),o:Lactobacillales(0.3775),f:Lactobacillaceae(0.2263),g:Lactobacillus(0.0523);
1497	OTU1497	d:Bacteria(1.0000),p:Firmicutes(0.1875),c:Clostridia(0.0345),o:Clostridiales(0.0136),f:Clostridiaceae_3(0.0061),g:Caloranaerobacter(0.0043);
1498	OTU1498	d:Bacteria(1.0000),p:Firmicutes(0.9946),c:Negativicutes(0.8931),o:Selenomonadales(0.7305),f:Veillonellaceae(0.5430),g:Megasphaera(0.0865);
1499	OTU1499	d:Bacteria(1.0000),p:Firmicutes(0.9999),c:Bacilli(0.9952),o:Lactobacillales(0.9757),f:Carnobacteriaceae(0.9191),g:Granulicatella(0.8846);
1500	OTU1500	d:Bacteria(1.0000),p:Firmicutes(0.9962),c:Clostridia(0.8470),o:Clostridiales(0.5099),f:Lachnospiraceae(0.3068),g:Clostridium_XlVa(0.0637);
1501	OTU1501	d:Bacteria(1.0000),p:Bacteroidetes(0.9907),c:Sphingobacteriia(0.3967),o:Sphingobacteriales(0.1942),f:Sphingobacteriaceae(0.0883),g:Nubsella(0.0143);
1502	OTU1502	d:Bacteria(1.0000),p:Firmicutes(0.9990),c:Clostridia(0.9741),o:Clostridiales(0.9672),f:Ruminococcaceae(0.8778),g:Ruminococcus(0.6095);
1503	OTU1503	d:Bacteria(1.0000),p:Firmicutes(0.9988),c:Clostridia(0.9704),o:Clostridiales(0.9597),f:Lachnospiraceae(0.6179),g:Ruminococcus2(0.4282);
1504	OTU1504	d:Bacteria(1.0000),p:Bacteroidetes(0.9983),c:Bacteroidia(0.9668),o:Bacteroidales(0.9457),f:Bacteroidaceae(0.7302),g:Bacteroides(0.5751);
1505	OTU1505	d:Bacteria(1.0000),p:Bacteroidetes(0.9978),c:Bacteroidia(0.9486),o:Bacteroidales(0.8757),f:Porphyromonadaceae(0.4275),g:Parabacteroides(0.1672);
1506	OTU1506	d:Bacteria(1.0000),p:Firmicutes(0.9987),c:Bacilli(0.9207),o:Lactobacillales(0.8197),f:Lactobacillaceae(0.6553),g:Lactobacillus(0.4804);
1507	OTU1507	d:Bacteria(1.0000),p:Bacteroidetes(0.8384),c:Bacteroidia(0.5845),o:Bacteroidales(0.3031),f:Bacteroidaceae(0.1525),g:Bacteroides(0.0295);
1508	OTU1508	d:Bacteria(1.0000),p:Firmicutes(0.9946),c:Clostridia(0.8470),o:Clostridiales(0.5099),f:Lachnospiraceae(0.1861),g:Blautia(0.0295);
1509	OTU1509	d:Bacteria(1.0000),p:Firmicutes(0.9986),c:Clostridia(0.9115),o:Clostridiales(0.8057),f:Lachnospiraceae(0.5430),g:Blautia(0.0865);
1510	OTU1510	d:Bacteria(1.0000),p:Firmicutes(0.9946),c:Clostridia(0.8654),o:Clostridiales(0.5981),f:Lachnospiraceae(0.3470),g:Blautia(0.0523);
1511	OTU1511	d:Bacteria(1.0000),p:Bacteroidetes(0.9962),c:Bacteroidia(0.8348),o:Bacteroidales(0.4658),f:Prevotellaceae(0.0668),g:Prevotella(0.0143);
1512	OTU1512	d:Bacteria(1.0000),p:Firmicutes(0.9986),c:Clostridia(0.9207),o:Clostridiales(0.8197),f:Lachnospiraceae(0.5804),g:Clostridium_XlVa(0.1672);
1513	OTU1513	d:Bacteria(1.0000),p:Firmicutes(0.9988),c:Clostridia(0.9391),o:Clostridiales(0.8477),f:Lachnospiraceae(0.6928),g:Clostridium_XlVa(0.3238);
1514	OTU1514	d:Bacteria(1.0000),p:Firmicutes(0.9992),c:Clostridia(0.9299),o:Clostridiales(0.8337),f:Lachnospiraceae(0.5430),g:Clostridium_XlVa(0.2194);
1515	OTU1515	d:Bacteria(1.0000),p:Firmicutes(0.9566),c:Clostridia(0.5219),o:Clostridiales(0.2668),f:Lachnospiraceae(0.0883),g:Clostridium_XlVa(0.0167);
1516	OTU1516	d:Bacteria(1.0000),p:Firmicutes(0.9329),c:Clostridia(0.7097),o:Clostridiales(0.3775),f:Eubacteriaceae(0.0883),g:Eubacterium(0.0167);
1517	OTU1517	d:Bacteria(1.0000),p:Firmicutes(0.2622),c:Clostridia(0.0888),o:Clostridiales(0.0400),f:Ruminococcaceae(0.0140),g:Ruminococcus(0.0043);
1518	OTU1518	d:Bacteria(1.0000),p:Firmicutes(0.9985),c:Clostridia(0.9929),o:Clostridiales(0.9841),f:Ruminococcaceae(0.9604),g:Pseudoflavonifractor(0.5751);
1519	OTU1519	d:Bacteria(1.0000),p:Synergistetes(0.5785),c:Synergistia(0.2725),o:Synergistales(0.1218),f:Synergistaceae(0.0454),g:Aminivibrio(0.0119);
1520	OTU1520	d:Bacteria(1.0000),p:Bacteroidetes(0.9990),c:Bacteroidia(0.9922),o:Bacteroidales(0.9778),f:Bacteroidaceae(0.8861),g:Bacteroides(0.7470);
1521	OTU1521	d:Bacteria(1.0000),p:Firmicutes(0.9802),c:Clostridia(0.8562),o:Clostridiales(0.5540),f:Ruminococcaceae(0.1861),g:Pseudobacteroides(0.0409);
1522	OTU1522	d:Bacteria(1.0000),p:Firmicutes(0.9990),c:Clostridia(0.9595),o:Clostridiales(0.9177),f:Lachnospiraceae(0.5804),g:Blautia(0.2194);
1523	OTU1523	d:Bacteria(1.0000),p:Firmicutes(0.9992),c:Clostridia(0.9963),o:Clostridiales(0.9973),f:Peptostreptococcaceae(0.9837),g:Clostridium_XI(0.9807);
1524	OTU1524	d:Bacteria(1.0000),p:Firmicutes(0.9802),c:Clostridia(0.7723),o:Clostridiales(0.4216),f:Lachnospiraceae(0.1525),g:Lachnospiracea_incertae_sedis(0.0167);
1525	OTU1525	d:Bacteria(1.0000),p:Firmicutes(0.9802),c:Clostridia(0.5845),o:Clostridiales(0.3031),f:Ruminococcaceae(0.1097),g:Clostridium_III(0.0191);
1526	OTU1526	d:Bacteria(1.0000),p:Firmicutes(0.9987),c:Negativicutes(0.9741),o:Selenomonadales(0.9672),f:Veillonellaceae(0.9191),g:Dialister(0.6782);
1527	OTU1527	d:Bacteria(1.0000),p:Firmicutes(0.9990),c:Negativicutes(0.9850),o:Selenomonadales(0.9736),f:Veillonellaceae(0.9439),g:Dialister(0.7126);
1528	OTU1528	d:Bacteria(1.0000),p:Firmicutes(0.9992),c:Clostridia(0.9522),o:Clostridiales(0.8897),f:Ruminococcaceae(0.5804),g:Faecalibacterium(0.2194);
1529	OTU1529	d:Bacteria(1.0000),p:Firmicutes(0.9985),c:Clostridia(0.9886),o:Clostridiales(0.9757),f:Lachnospiraceae(0.8943),g:Roseburia(0.4282);
1530	OTU1530	d:Bacteria(1.0000),p:Firmicutes(0.9987),c:Clostridia(0.9777),o:Clostridiales(0.9693),f:Lachnospiraceae(0.9274),g:Coprococcus(0.6782);
1531	OTU1531	d:Bacteria(0.7510),p:Firmicutes(0.0754),c:Clostridia(0.0195),o:Clostridiales(0.0074),f:Clostridiales_Incertae_Sedis_XII(0.0020),g:Guggenheimella(0.0020);
1532	OTU1532	d:Bacteria(0.8258),p:Proteobacteria(0.1203),c:Deltaproteobacteria(0.0255),o:Bdellovibrionales(0.0099),f:Bdellovibrionaceae(0.0031),g:Vampirovibrio(0.0027);
1533	OTU1533	d:Bacteria(1.0000),p:Bacteroidetes(0.9991),c:Bacteroidia(0.9668),o:Bacteroidales(0.9457),f:Prevotellaceae(0.9026),g:Prevotella(0.7126);
1534	OTU1534	d:Bacteria(1.0000),p:Firmicutes(0.9093),c:Clostridia(0.7723),o:Clostridiales(0.4216),f:Lachnospiraceae(0.1097),g:Clostridium_XlVb(0.0191);
1535	OTU1535	d:Bacteria(1.0000),p:Firmicutes(0.9802),c:Clostridia(0.8562),o:Clostridiales(0.5540),f:Lachnospiraceae(0.1861),g:Syntrophococcus(0.0215);
1536	OTU1536	d:Bacteria(1.0000),p:Firmicutes(0.2622),c:Erysipelotrichia(0.0888),o:Erysipelotrichales(0.0400),f:Erysipelotrichaceae(0.0140),g:Erysipelotrichaceae_incertae_sedis(0.0060);
1537	OTU1537	d:Bacteria(1.0000),p:Firmicutes(0.9992),c:Clostridia(0.9449),o:Clostridiales(0.8617),f:Lachnospiraceae(0.6928),g:Blautia(0.1672);
1538	OTU1538	d:Bacteria(1.0000),p:Firmicutes(0.9946),c:Clostridia(0.9207),o:Clostridiales(0.8057),f:Ruminococcaceae(0.5430),g:Ruminococcus(0.1672);
1539	OTU1539	d:Bacteria(1.0000),p:Actinobacteria(0.6840),c:Actinobacteria(0.3342),o:Bifidobacteriales(0.1579),f:Bifidobacteriaceae(0.0668),g:Bifidobacterium(0.0119);
1540	OTU1540	d:Bacteria(1.0000),p:Bacteroidetes(0.9983),c:Bacteroidia(0.9926),o:Bacteroidales(0.9820),f:Porphyromonadaceae(0.9770),g:Barnesiella(0.7814);
1541	OTU1541	d:Bacteria(1.0000),p:Firmicutes(0.9978),c:Clostridia(0.8746),o:Clostridiales(0.6422),f:Lachnospiraceae(0.3068),g:Parasporobacterium(0.0523);
1542	OTU1542	d:Bacteria(1.0000),p:Bacteroidetes(0.8620),c:Bacteroidia(0.6471),o:Bacteroidales(0.3394),f:Bacteroidaceae(0.1311),g:Bacteroides(0.0215);
1543	OTU1543	d:Bacteria(1.0000),p:Firmicutes(0.9907),c:Clostridia(0.8470),o:Clostridiales(0.5099),f:Ruminococcaceae(0.1861),g:Ruminococcus(0.0409);
1544	OTU1544	d:Bacteria(1.0000),p:Firmicutes(0.9991),c:Clostridia(0.9704),o:Clostridiales(0.9597),f:Lachnospiraceae(0.7676),g:Clostridium_XlVa(0.4282);
1545	OTU1545	d:Bacteria(1.0000),p:Bacteroidetes(0.9996),c:Bacteroidia(0.9974),o:Bacteroidales(0.9986),f:Bacteroidaceae(0.9274),g:Bacteroides(0.9189);
1546	OTU1546	d:Bacteria(1.0000),p:Bacteroidetes(0.9998),c:Bacteroidia(0.9979),o:Bacteroidales(0.9988),f:Bacteroidaceae(0.9191),g:Bacteroides(0.8846);
1547	OTU1547	d:Bacteria(1.0000),p:Bacteroidetes(0.9802),c:Bacteroidia(0.7097),o:Bacteroidales(0.3775),f:Prevotellaceae(0.1311),g:Paraprevotella(0.0143);
1548	OTU1548	d:Bacteria(1.0000),p:Proteobacteria(0.2622),c:Deltaproteobacteria(0.0888),o:Syntrophobacterales(0.0400),f:Syntrophaceae(0.0140),g:Syntrophus(0.0060);
1549	OTU1549	d:Bacteria(1.0000),p:Firmicutes(1.0000),c:Bacilli(0.9964),o:Lactobacillales(0.9962),f:Lactobacillaceae(0.9898),g:Lactobacillus(0.9871);
1550	OTU1550	d:Bacteria(1.0000),p:Spirochaetes(0.8620),c:Spirochaetia(0.6471),o:Spirochaetales(0.3394),f:Spirochaetaceae(0.1861),g:Treponema(0.0215);
1551	OTU1551	d:Bacteria(1.0000),p:Firmicutes(0.9329),c:Clostridia(0.7723),o:Clostridiales(0.4216),f:Ruminococcaceae(0.1861),g:Clostridium_III(0.0409);
1552	OTU1552	d:Bacteria(1.0000),p:Bacteroidetes(0.9986),c:Bacteroidia(0.9777),o:Bacteroidales(0.9693),f:Prevotellaceae(0.6928),g:Prevotella(0.5327);
1553	OTU1553	d:Bacteria(1.0000),p:Firmicutes(0.9986),c:Clostridia(0.9391),o:Clostridiales(0.8477),f:Lachnospiraceae(0.2665),g:Clostridium_XlVa(0.0523);
1554	OTU1554	d:Bacteria(1.0000),p:Firmicutes(0.7674),c:Negativicutes(0.2113),o:Selenomonadales(0.0945),f:Acidaminococcaceae(0.0296),g:Phascolarctobacterium(0.0060);
1555	OTU1555	d:Bacteria(1.0000),p:Firmicutes(0.9998),c:Clostridia(0.9946),o:Clostridiales(0.9956),f:Ruminococcaceae(0.9888),g:Faecalibacterium(0.7814);
1556	OTU1556	d:Bacteria(0.9379),p:Proteobacteria(0.1651),c:Gammaproteobacteria(0.0315),o:Xanthomonadales(0.0123),f:Xanthomonadaceae(0.0042),g:Luteibacter(0.0034);
1557	OTU1557	d:Bacteria(1.0000),p:Firmicutes(0.9985),c:Clostridia(0.9933),o:Clostridiales(0.9883),f:Ruminococcaceae(0.9770),g:Ruminococcus(0.9722);
1558	OTU1558	d:Bacteria(1.0000),p:Firmicutes(0.9983),c:Clostridia(0.9939),o:Clostridiales(0.9947),f:Lachnospiraceae(0.9439),g:Oribacterium(0.8502);
1559	OTU1559	d:Bacteria(1.0000),p:Bacteroidetes(0.9922),c:Bacteroidia(0.8470),o:Bacteroidales(0.5099),f:Bacteroidaceae(0.1097),g:Bacteroides(0.0191);
1560	OTU1560	d:Bacteria(1.0000),p:Firmicutes(0.8620),c:Negativicutes(0.3967),o:Selenomonadales(0.1942),f:Veillonellaceae(0.0883),g:Dialister(0.0167);
1561	OTU1561	d:Bacteria(1.0000),p:Bacteroidetes(0.9992),c:Bacteroidia(0.9929),o:Bacteroidales(0.9841),f:Bacteroidaceae(0.8861),g:Bacteroides(0.7470);
1562	OTU1562	d:Bacteria(1.0000),p:Firmicutes(0.9954),c:Clostridia(0.9207),o:Clostridiales(0.8197),f:Ruminococcaceae(0.5055),g:Clostridium_IV(0.2716);
1563	OTU1563	d:Bacteria(1.0000),p:Firmicutes(0.9093),c:Clostridia(0.7097),o:Clostridiales(0.3775),f:Clostridiaceae_2(0.1097),g:Alkaliphilus(0.0191);
1564	OTU1564	d:Bacteria(1.0000),p:Firmicutes(0.9990),c:Clostridia(0.9741),o:Clostridiales(0.9672),f:Ruminococcaceae(0.9026),g:Faecalibacterium(0.5751);
1565	OTU1565	d:Bacteria(1.0000),p:Bacteroidetes(0.9984),c:Bacteroidia(0.9595),o:Bacteroidales(0.9177),f:Bacteroidaceae(0.5430),g:Bacteroides(0.3238);
1566	OTU1566	d:Bacteria(1.0000),p:Firmicutes(0.9566),c:Clostridia(0.8348),o:Clostridiales(0.4658),f:Lachnospiraceae(0.1525),g:Lachnospiracea_incertae_sedis(0.0215);
1567	OTU1567	d:Bacteria(1.0000),p:Firmicutes(0.8384),c:Clostridia(0.4593),o:Clostridiales(0.2305),f:Lachnospiraceae(0.0454),g:Lachnospiracea_incertae_sedis(0.0094);
1568	OTU1568	d:Bacteria(1.0000),p:Firmicutes(0.9992),c:Clostridia(0.9595),o:Clostridiales(0.9177),f:Lachnospiraceae(0.6179),g:Fusicatenibacter(0.2716);
1569	OTU1569	d:Bacteria(1.0000),p:Bacteroidetes(0.8620),c:Bacteroidia(0.3342),o:Bacteroidales(0.1579),f:Bacteroidaceae(0.0218),g:Bacteroides(0.0077);
1570	OTU1570	d:Bacteria(1.0000),p:Tenericutes(0.4731),c:Mollicutes(0.2113),o:Entomoplasmatales(0.0945),f:Entomoplasmataceae(0.0218),g:Mesoplasma(0.0077);
1571	OTU1571	d:Bacteria(1.0000),p:Firmicutes(0.9986),c:Clostridia(0.9391),o:Clostridiales(0.8477),f:Lachnospiraceae(0.6179),g:Roseburia(0.3238);
1572	OTU1572	d:Bacteria(1.0000),p:Bacteroidetes(0.9566),c:Bacteroidia(0.8470),o:Bacteroidales(0.5099),f:Bacteroidaceae(0.3470),g:Bacteroides(0.0865);
1573	OTU1573	d:Bacteria(1.0000),p:Firmicutes(0.9986),c:Clostridia(0.9741),o:Clostridiales(0.9672),f:Lachnospiraceae(0.9109),g:Coprococcus(0.6782);
1574	OTU1574	d:Bacteria(1.0000),p:Firmicutes(0.9986),c:Clostridia(0.9391),o:Clostridiales(0.8477),f:Lachnospiraceae(0.5430),g:Roseburia(0.0637);
1575	OTU1575	d:Bacteria(1.0000),p:Firmicutes(0.9993),c:Clostridia(0.9115),o:Clostridiales(0.8057),f:Lachnospiraceae(0.4275),g:Lactonifactor(0.0751);
1576	OTU1576	d:Bacteria(1.0000),p:Firmicutes(0.9930),c:Clostridia(0.8746),o:Clostridiales(0.6422),f:Ruminococcaceae(0.4677),g:Acetanaerobacterium(0.0637);
1577	OTU1577	d:Bacteria(1.0000),p:Firmicutes(0.9914),c:Clostridia(0.8654),o:Clostridiales(0.5981),f:Lachnospiraceae(0.3872),g:Roseburia(0.0295);
1578	OTU1578	d:Bacteria(1.0000),p:Firmicutes(0.9993),c:Clostridia(0.9115),o:Clostridiales(0.8057),f:Lachnospiraceae(0.6179),g:Lachnospiracea_incertae_sedis(0.2716);
1579	OTU1579	d:Bacteria(1.0000),p:Firmicutes(0.9930),c:Clostridia(0.7097),o:Clostridiales(0.3775),f:Lachnospiraceae(0.2263),g:Lachnospiracea_incertae_sedis(0.0523);
1580	OTU1580	d:Bacteria(1.0000),p:Bacteroidetes(0.9914),c:Bacteroidia(0.8562),o:Bacteroidales(0.5540),f:Prevotellaceae(0.1525),g:Prevotella(0.0191);
1581	OTU1581	d:Bacteria(1.0000),p:Firmicutes(0.1875),c:Erysipelotrichia(0.0345),o:Erysipelotrichales(0.0136),f:Erysipelotrichaceae(0.0061),g:Holdemania(0.0043);
1582	OTU1582	d:Bacteria(1.0000),p:Actinobacteria(0.9802),c:Actinobacteria(0.8562),o:Bifidobacteriales(0.5540),f:Bifidobacteriaceae(0.3872),g:Bifidobacterium(0.1150);
1583	OTU1583	d:Bacteria(1.0000),p:Firmicutes(0.7911),c:Bacilli(0.3342),o:Lactobacillales(0.1579),f:Lactobacillaceae(0.0668),g:Lactobacillus(0.0143);
1584	OTU1584	d:Bacteria(1.0000),p:Bacteroidetes(0.3677),c:Bacteroidia(0.1500),o:Bacteroidales(0.0673),f:Bacteroidaceae(0.0140),g:Bacteroides(0.0060);
1585	OTU1585	d:Bacteria(1.0000),p:Firmicutes(0.8857),c:Erysipelotrichia(0.3342),o:Erysipelotrichales(0.1579),f:Erysipelotrichaceae(0.0668),g:Erysipelotrichaceae_incertae_sedis(0.0143);
1586	OTU1586	d:Bacteria(1.0000),p:Firmicutes(0.9914),c:Clostridia(0.8470),o:Clostridiales(0.5099),f:Ruminococcaceae(0.1861),g:Intestinimonas(0.0409);
1587	OTU1587	d:Bacteria(1.0000),p:Firmicutes(0.9993),c:Clostridia(0.9115),o:Clostridiales(0.8057),f:Lachnospiraceae(0.3068),g:Ruminococcus2(0.0637);
1588	OTU1588	d:Bacteria(1.0000),p:Firmicutes(0.9907),c:Clostridia(0.8746),o:Clostridiales(0.6422),f:Clostridiales_Incertae_Sedis_XIII(0.2665),g:Mogibacterium(0.0637);
1589	OTU1589	d:Bacteria(0.9753),p:Firmicutes(0.1651),c:Clostridia(0.0315),o:Clostridiales(0.0123),f:Ruminococcaceae(0.0042),g:Faecalibacterium(0.0034);
1590	OTU1590	d:Bacteria(1.0000),p:Bacteroidetes(0.6840),c:Sphingobacteriia(0.2113),o:Sphingobacteriales(0.0945),f:Sphingobacteriaceae(0.0296),g:Pedobacter(0.0043);
1591	OTU1591	d:Bacteria(1.0000),p:Firmicutes(0.9990),c:Clostridia(0.9963),o:Clostridiales(0.9973),f:Clostridiales_Incertae_Sedis_XI(0.9974),g:Anaerococcus(0.9533);
1592	OTU1592	d:Bacteria(1.0000),p:Firmicutes(0.9566),c:Clostridia(0.8348),o:Clostridiales(0.4658),f:Lachnospiraceae(0.1311),g:Roseburia(0.0215);
1593	OTU1593	d:Bacteria(1.0000),p:Firmicutes(0.9986),c:Clostridia(0.9631),o:Clostridiales(0.9317),f:Lachnospiraceae(0.6928),g:Blautia(0.4282);
1594	OTU1594	d:Bacteria(1.0000),p:Bacteroidetes(0.8620),c:Bacteroidia(0.6471),o:Bacteroidales(0.3394),f:Prevotellaceae(0.1861),g:Prevotella(0.0409);
1595	OTU1595	d:Bacteria(1.0000),p:Firmicutes(0.9899),c:Erysipelotrichia(0.8470),o:Erysipelotrichales(0.5099),f:Erysipelotrichaceae(0.3470),g:Turicibacter(0.0865);
1596	OTU1596	d:Bacteria(0.9005),p:Bacteroidetes(0.4731),c:Bacteroidia(0.0315),o:Bacteroidales(0.0123),f:Porphyromonadaceae(0.0042),g:Porphyromonas(0.0031);
1597	OTU1597	d:Bacteria(1.0000),p:Firmicutes(0.9992),c:Clostridia(0.9391),o:Clostridiales(0.8477),f:Lachnospiraceae(0.4677),g:Blautia(0.0865);
1598	OTU1598	d:Bacteria(1.0000),p:Firmicutes(0.9329),c:Clostridia(0.7097),o:Clostridiales(0.3775),f:Ruminococcaceae(0.0883),g:Intestinimonas(0.0167);
1599	OTU1599	d:Bacteria(1.0000),p:Actinobacteria(1.0000),c:Actinobacteria(1.0000),o:Actinomycetales(1.0000),f:Corynebacteriaceae(0.9867),g:Corynebacterium(0.9871);
1600	OTU1600	d:Bacteria(1.0000),p:Firmicutes(0.9938),c:Clostridia(0.9023),o:Clostridiales(0.7746),f:Peptostreptococcaceae(0.2665),g:Clostridium_XI(0.0637);
1601	OTU1601	d:Bacteria(1.0000),p:Firmicutes(0.9986),c:Clostridia(0.9486),o:Clostridiales(0.8757),f:Ruminococcaceae(0.6928),g:Faecalibacterium(0.3760);
1602	OTU1602	d:Bacteria(1.0000),p:Firmicutes(0.5785),c:Clostridia(0.2725),o:Clostridiales(0.1218),f:Lachnospiraceae(0.0454),g:Blautia(0.0119);
1603	OTU1603	d:Bacteria(1.0000),p:Firmicutes(0.9946),c:Clostridia(0.9023),o:Clostridiales(0.7746),f:Ruminococcaceae(0.4275),g:Oscillibacter(0.0409);
1604	OTU1604	d:Bacteria(1.0000),p:Firmicutes(0.7674),c:Clostridia(0.2113),o:Clostridiales(0.0945),f:Clostridiaceae_1(0.0296),g:Clostridium_sensu_stricto(0.0094);
1605	OTU1605	d:Bacteria(1.0000),p:Firmicutes(0.9991),c:Clostridia(0.9391),o:Clostridiales(0.8477),f:Lachnospiraceae(0.5804),g:Lactonifactor(0.1672);
1606	OTU1606	d:Bacteria(1.0000),p:Firmicutes(0.7911),c:Clostridia(0.3967),o:Clostridiales(0.1942),f:Clostridiaceae_1(0.0883),g:Thermobrachium(0.0094);
1607	OTU1607	d:Bacteria(1.0000),p:Firmicutes(0.9991),c:Bacilli(0.8654),o:Lactobacillales(0.5981),f:Lactobacillaceae(0.4275),g:Lactobacillus(0.1672);
1608	OTU1608	d:Bacteria(1.0000),p:Firmicutes(0.9962),c:Clostridia(0.9115),o:Clostridiales(0.8057),f:Lachnospiraceae(0.4677),g:Fusicatenibacter(0.0865);
1609	OTU1609	d:Bacteria(1.0000),p:Firmicutes(0.9946),c:Clostridia(0.8654),o:Clostridiales(0.5981),f:Lachnospiraceae(0.3872),g:Lachnospiracea_incertae_sedis(0.0637);
1610	OTU1610	d:Bacteria(1.0000),p:Firmicutes(0.9802),c:Clostridia(0.7097),o:Clostridiales(0.3775),f:Lachnospiraceae(0.2263),g:Clostridium_XlVa(0.0215);
1611	OTU1611	d:Bacteria(1.0000),p:Bacteroidetes(1.0000),c:Bacteroidia(0.9974),o:Bacteroidales(0.9986),f:Prevotellaceae(0.9960),g:Prevotella(0.9971);
1612	OTU1612	d:Bacteria(1.0000),p:Firmicutes(0.9992),c:Clostridia(0.9486),o:Clostridiales(0.8757),f:Lachnospiraceae(0.5430),g:Fusicatenibacter(0.1672);
1613	OTU1613	d:Bacteria(1.0000),p:Firmicutes(0.9907),c:Clostridia(0.5219),o:Clostridiales(0.2668),f:Lachnospiraceae(0.1311),g:Dorea(0.0215);
1614	OTU1614	d:Bacteria(1.0000),p:Firmicutes(0.9914),c:Clostridia(0.8838),o:Clostridiales(0.6864),f:Lachnospiraceae(0.5055),g:Coprococcus(0.2716);
1615	OTU1615	d:Bacteria(1.0000),p:Firmicutes(0.9991),c:Clostridia(0.9023),o:Clostridiales(0.7746),f:Lachnospiraceae(0.5430),g:Clostridium_XlVa(0.2716);
1616	OTU1616	d:Bacteria(1.0000),p:Firmicutes(0.8147),c:Clostridia(0.4593),o:Clostridiales(0.2305),f:Lachnospiraceae(0.0454),g:Clostridium_XlVa(0.0119);
1617	OTU1617	d:Bacteria(1.0000),p:Firmicutes(0.9954),c:Clostridia(0.8838),o:Clostridiales(0.6864),f:Eubacteriaceae(0.3470),g:Eubacterium(0.0865);
1618	OTU1618	d:Bacteria(1.0000),p:Firmicutes(0.9946),c:Clostridia(0.8654),o:Clostridiales(0.5981),f:Eubacteriaceae(0.3470),g:Eubacterium(0.0865);
1619	OTU1619	d:Bacteria(1.0000),p:Bacteroidetes(0.9989),c:Bacteroidia(0.8838),o:Bacteroidales(0.6864),f:Porphyromonadaceae(0.4677),g:Barnesiella(0.0751);
1620	OTU1620	d:Bacteria(1.0000),p:Bacteroidetes(0.9899),c:Bacteroidia(0.8470),o:Bacteroidales(0.5099),f:Bacteroidaceae(0.1097),g:Bacteroides(0.0191);
1621	OTU1621	d:Bacteria(1.0000),p:Firmicutes(0.9329),c:Clostridia(0.8348),o:Clostridiales(0.4658),f:Eubacteriaceae(0.1311),g:Eubacterium(0.0215);
1622	OTU1622	d:Bacteria(0.0033),p:Bacteroidetes(0.0009),c:Flavobacteriia(0.0007),o:Flavobacteriales(0.0003),f:Flavobacteriaceae(0.0001),g:Chryseobacterium(0.0000);
1623	OTU1623	d:Bacteria(1.0000),p:Firmicutes(0.9962),c:Clostridia(0.7723),o:Clostridiales(0.4216),f:Lachnospiraceae(0.2665),g:Lachnospiracea_incertae_sedis(0.0637);
1624	OTU1624	d:Bacteria(1.0000),p:Bacteroidetes(0.9093),c:Bacteroidia(0.7723),o:Bacteroidales(0.4216),f:Porphyromonadaceae(0.2665),g:Parabacteroides(0.0637);
1625	OTU1625	d:Bacteria(1.0000),p:Bacteroidetes(0.9993),c:Bacteroidia(0.7723),o:Bacteroidales(0.4216),f:Bacteroidaceae(0.0668),g:Bacteroides(0.0143);
1626	OTU1626	d:Bacteria(1.0000),p:Firmicutes(0.9989),c:Clostridia(0.9741),o:Clostridiales(0.9672),f:Lachnospiraceae(0.9109),g:Coprococcus(0.7126);
1627	OTU1627	d:Bacteria(1.0000),p:Bacteroidetes(0.9954),c:Bacteroidia(0.9115),o:Bacteroidales(0.8057),f:Prevotellaceae(0.2665),g:Prevotella(0.0637);
1628	OTU1628	d:Bacteria(1.0000),p:Bacteroidetes(0.9988),c:Bacteroidia(0.9850),o:Bacteroidales(0.9736),f:Prevotellaceae(0.9026),g:Prevotella(0.8158);
1629	OTU1629	d:Bacteria(1.0000),p:Firmicutes(0.9329),c:Clostridia(0.7097),o:Clostridiales(0.3775),f:Ruminococcaceae(0.1097),g:Clostridium_IV(0.0143);
1630	OTU1630	d:Bacteria(0.9753),p:Chloroflexi(0.5785),c:Anaerolineae(0.2725),o:Anaerolineales(0.1218),f:Anaerolineaceae(0.0454),g:Longilinea(0.0034);
1631	OTU1631	d:Bacteria(1.0000),p:Bacteroidetes(0.9329),c:Bacteroidia(0.4593),o:Bacteroidales(0.2305),f:Marinilabiliaceae(0.0668),g:Alkalitalea(0.0094);
1632	OTU1632	d:Bacteria(1.0000),p:Bacteroidetes(0.9962),c:Bacteroidia(0.9391),o:Bacteroidales(0.8477),f:Prevotellaceae(0.6553),g:Prevotella(0.3760);
1633	OTU1633	d:Bacteria(1.0000),p:Firmicutes(0.9922),c:Clostridia(0.8348),o:Clostridiales(0.4658),f:Ruminococcaceae(0.1525),g:Intestinimonas(0.0191);
1634	OTU1634	d:Bacteria(1.0000),p:Firmicutes(0.9993),c:Clostridia(0.9559),o:Clostridiales(0.9037),f:Eubacteriaceae(0.3470),g:Eubacterium(0.0865);
1635	OTU1635	d:Bacteria(1.0000),p:Firmicutes(0.9802),c:Clostridia(0.5845),o:Clostridiales(0.3031),f:Ruminococcaceae(0.1311),g:Clostridium_IV(0.0215);
1636	OTU1636	d:Bacteria(1.0000),p:Firmicutes(0.9988),c:Clostridia(0.9668),o:Clostridiales(0.9457),f:Lachnospiraceae(0.8051),g:Blautia(0.5327);
1637	OTU1637	d:Bacteria(1.0000),p:Firmicutes(0.6840),c:Clostridia(0.2725),o:Clostridiales(0.1218),f:Clostridiaceae_4(0.0140),g:Geosporobacter(0.0060);
1638	OTU1638	d:Bacteria(1.0000),p:Firmicutes(0.9991),c:Clostridia(0.9299),o:Clostridiales(0.8337),f:Lachnospiraceae(0.6553),g:Roseburia(0.1672);
1639	OTU1639	d:Bacteria(1.0000),p:Actinobacteria(0.8857),c:Actinobacteria(0.7097),o:Bifidobacteriales(0.3775),f:Bifidobacteriaceae(0.2263),g:Bifidobacterium(0.0523);
1640	OTU1640	d:Bacteria(0.9753),p:Bacteroidetes(0.2622),c:Cytophagia(0.0315),o:Cytophagales(0.0123),f:Flammeovirgaceae(0.0042),g:Persicobacter(0.0034);
1641	OTU1641	d:Bacteria(1.0000),p:Firmicutes(0.9954),c:Clostridia(0.8746),o:Clostridiales(0.6422),f:Clostridiaceae_1(0.3872),g:Clostridium_sensu_stricto(0.0865);
1642	OTU1642	d:Bacteria(1.0000),p:Bacteroidetes(0.8857),c:Bacteroidia(0.2725),o:Bacteroidales(0.1218),f:Prevotellaceae(0.0140),g:Paraprevotella(0.0060);
1643	OTU1643	d:Bacteria(1.0000),p:Firmicutes(0.9970),c:Clostridia(0.9299),o:Clostridiales(0.8337),f:Lachnospiraceae(0.6179),g:Cellulosilyticum(0.0751);
1644	OTU1644	d:Bacteria(0.7136),p:Spirochaetes(0.0979),c:Spirochaetia(0.0225),o:Spirochaetales(0.0087),f:Spirochaetaceae(0.0026),g:Treponema(0.0024);
1645	OTU1645	d:Bacteria(1.0000),p:Firmicutes(0.9989),c:Clostridia(0.9486),o:Clostridiales(0.8757),f:Lachnospiraceae(0.7676),g:Dorea(0.3760);
1646	OTU1646	d:Bacteria(1.0000),p:Firmicutes(0.9986),c:Clostridia(0.9926),o:Clostridiales(0.9799),f:Ruminococcaceae(0.9687),g:Faecalibacterium(0.7470);
1647	OTU1647	d:Bacteria(1.0000),p:Firmicutes(0.9994),c:Clostridia(0.9777),o:Clostridiales(0.9693),f:Lachnospiraceae(0.7676),g:Blautia(0.6095);
1648	OTU1648	d:Bacteria(1.0000),p:Firmicutes(0.9093),c:Clostridia(0.7723),o:Clostridiales(0.4216),f:Eubacteriaceae(0.1525),g:Eubacterium(0.0295);
1649	OTU1649	d:Bacteria(1.0000),p:Firmicutes(0.9962),c:Clostridia(0.8746),o:Clostridiales(0.6422),f:Lachnospiraceae(0.3872),g:Dorea(0.0751);
1650	OTU1650	d:Bacteria(1.0000),p:Firmicutes(0.9992),c:Clostridia(0.9449),o:Clostridiales(0.8617),f:Lachnospiraceae(0.4275),g:Lactonifactor(0.1672);
1651	OTU1651	d:Bacteria(1.0000),p:Firmicutes(0.7674),c:Clostridia(0.3967),o:Clostridiales(0.1942),f:Clostridiaceae_3(0.0668),g:Brassicibacter(0.0143);
1652	OTU1652	d:Bacteria(1.0000),p:Firmicutes(0.9930),c:Clostridia(0.8348),o:Clostridiales(0.4658),f:Lachnospiraceae(0.1311),g:Lachnospiracea_incertae_sedis(0.0191);
1653	OTU1653	d:Bacteria(1.0000),p:Firmicutes(0.9938),c:Clostridia(0.8470),o:Clostridiales(0.5099),f:Lachnospiraceae(0.2665),g:Ruminococcus2(0.0523);
1654	OTU1654	d:Bacteria(1.0000),p:Bacteroidetes(0.8147),c:Sphingobacteriia(0.1500),o:Sphingobacteriales(0.0673),f:Sphingobacteriaceae(0.0140),g:Olivibacter(0.0060);
1655	OTU1655	d:Bacteria(1.0000),p:Firmicutes(0.9938),c:Clostridia(0.8931),o:Clostridiales(0.7305),f:Lachnospiraceae(0.4677),g:Roseburia(0.0865);
1656	OTU1656	d:Bacteria(1.0000),p:Firmicutes(0.9992),c:Negativicutes(0.9486),o:Selenomonadales(0.8757),f:Veillonellaceae(0.8051),g:Mitsuokella(0.2716);
1657	OTU1657	d:Bacteria(1.0000),p:Firmicutes(0.4731),c:Clostridia(0.0888),o:Clostridiales(0.0400),f:Lachnospiraceae(0.0061),g:Clostridium_XlVa(0.0034);
1658	OTU1658	d:Bacteria(1.0000),p:Bacteroidetes(0.9993),c:Bacteroidia(0.7097),o:Bacteroidales(0.3775),f:Porphyromonadaceae(0.0668),g:Butyricimonas(0.0143);
1659	OTU1659	d:Bacteria(1.0000),p:Bacteroidetes(0.9994),c:Bacteroidia(0.9971),o:Bacteroidales(0.9983),f:Bacteroidaceae(0.9026),g:Bacteroides(0.8158);
1660	OTU1660	d:Bacteria(1.0000),p:Firmicutes(0.9992),c:Clostridia(0.9391),o:Clostridiales(0.8477),f:Lachnospiraceae(0.5055),g:Roseburia(0.1672);
1661	OTU1661	d:Bacteria(1.0000),p:Firmicutes(0.9978),c:Clostridia(0.9207),o:Clostridiales(0.8197),f:Lachnospiraceae(0.6553),g:Roseburia(0.1150);
1662	OTU1662	d:Bacteria(1.0000),p:Firmicutes(0.8857),c:Clostridia(0.7097),o:Clostridiales(0.3775),f:Ruminococcaceae(0.1097),g:Pseudobacteroides(0.0167);
1663	OTU1663	d:Bacteria(1.0000),p:Firmicutes(0.7911),c:Clostridia(0.3342),o:Clostridiales(0.1579),f:Lachnospiraceae(0.0296),g:Clostridium_XlVa(0.0094);
1664	OTU1664	d:Bacteria(1.0000),p:Cyanobacteria/Chloroplast(0.9995),c:Chloroplast(0.9973),f:Chloroplast(0.9981),g:Streptophyta(0.9765);
1665	OTU1665	d:Bacteria(0.8631),p:Tenericutes(0.1427),c:Mollicutes(0.0285),o:Entomoplasmatales(0.0111),f:Spiroplasmataceae(0.0037),g:Spiroplasma(0.0031);
1666	OTU1666	d:Bacteria(1.0000),p:Firmicutes(0.9946),c:Clostridia(0.9207),o:Clostridiales(0.8197),f:Lachnospiraceae(0.6553),g:Roseburia(0.2716);
1667	OTU1667	d:Bacteria(1.0000),p:Firmicutes(0.9985),c:Clostridia(0.9929),o:Clostridiales(0.9841),f:Lachnospiraceae(0.9357),g:Coprococcus(0.9189);
1668	OTU1668	d:Bacteria(1.0000),p:Proteobacteria(0.6840),c:Alphaproteobacteria(0.3342),o:Rhodospirillales(0.0673),f:Rhodospirillaceae(0.0218),g:Caenispirillum(0.0060);
1669	OTU1669	d:Bacteria(1.0000),p:Firmicutes(0.9914),c:Clostridia(0.8348),o:Clostridiales(0.4658),f:Ruminococcaceae(0.1525),g:Clostridium_IV(0.0295);
1670	OTU1670	d:Bacteria(1.0000),p:Firmicutes(0.8857),c:Clostridia(0.7097),o:Clostridiales(0.3394),f:Ruminococcaceae(0.0883),g:Intestinimonas(0.0167);
1671	OTU1671	d:Bacteria(1.0000),p:Actinobacteria(0.9983),c:Actinobacteria(0.9941),o:Bifidobacteriales(0.9037),f:Bifidobacteriaceae(0.8778),g:Bifidobacterium(0.6438);
1672	OTU1672	d:Bacteria(1.0000),p:Bacteroidetes(0.9987),c:Bacteroidia(0.9924),o:Bacteroidales(0.9799),f:Prevotellaceae(0.4677),g:Prevotella(0.0751);
1673	OTU1673	d:Bacteria(1.0000),p:Firmicutes(0.9991),c:Clostridia(0.9631),o:Clostridiales(0.9317),f:Ruminococcaceae(0.7676),g:Oscillibacter(0.5327);
1674	OTU1674	d:Bacteria(1.0000),p:Firmicutes(0.9985),c:Negativicutes(0.9929),o:Selenomonadales(0.9841),f:Veillonellaceae(0.9837),g:Megasphaera(0.5751);
1675	OTU1675	d:Bacteria(0.8631),p:Tenericutes(0.1203),c:Mollicutes(0.0255),o:Mycoplasmatales(0.0099),f:Mycoplasmataceae(0.0031),g:Mycoplasma(0.0027);
1676	OTU1676	d:Bacteria(1.0000),p:Firmicutes(0.9938),c:Clostridia(0.8746),o:Clostridiales(0.6422),f:Lachnospiraceae(0.3872),g:Lachnospiracea_incertae_sedis(0.0637);
1677	OTU1677	d:Bacteria(1.0000),p:Firmicutes(0.9990),c:Clostridia(0.9668),o:Clostridiales(0.9457),f:Lachnospiraceae(0.6553),g:Dorea(0.3238);
1678	OTU1678	d:Bacteria(1.0000),p:Firmicutes(0.8620),c:Clostridia(0.4593),o:Clostridiales(0.2305),f:Lachnospiraceae(0.0883),g:Ruminococcus2(0.0119);
1679	OTU1679	d:Bacteria(1.0000),p:Firmicutes(0.8384),c:Clostridia(0.5845),o:Clostridiales(0.3031),f:Ruminococcaceae(0.0454),g:Clostridium_III(0.0119);
1680	OTU1680	d:Bacteria(1.0000),p:Firmicutes(0.9946),c:Clostridia(0.8838),o:Clostridiales(0.6864),f:Lachnospiraceae(0.4275),g:Clostridium_XlVa(0.0865);
1681	OTU1681	d:Bacteria(1.0000),p:Firmicutes(0.9989),c:Clostridia(0.9777),o:Clostridiales(0.9693),f:Lachnospiraceae(0.9109),g:Coprococcus(0.6782);
1682	OTU1682	d:Bacteria(1.0000),p:Proteobacteria(0.7911),c:Alphaproteobacteria(0.3967),o:Caulobacterales(0.0673),f:Caulobacteraceae(0.0218),g:Brevundimonas(0.0077);
1683	OTU1683	d:Bacteria(1.0000),p:Firmicutes(0.9946),c:Clostridia(0.9207),o:Clostridiales(0.8197),f:Lachnospiraceae(0.6553),g:Roseburia(0.1672);
1684	OTU1684	d:Bacteria(1.0000),p:Firmicutes(0.9329),c:Erysipelotrichia(0.8348),o:Erysipelotrichales(0.4658),f:Erysipelotrichaceae(0.3068),g:Bulleidia(0.0637);
1685	OTU1685	d:Bacteria(1.0000),p:Bacteroidetes(0.9914),c:Bacteroidia(0.6471),o:Bacteroidales(0.3394),f:Porphyromonadaceae(0.1861),g:Barnesiella(0.0215);
1686	OTU1686	d:Bacteria(1.0000),p:Firmicutes(0.9978),c:Clostridia(0.9115),o:Clostridiales(0.8057),f:Ruminococcaceae(0.2665),g:Ruminococcus(0.0637);
1687	OTU1687	d:Bacteria(0.9379),p:Firmicutes(0.1427),c:Erysipelotrichia(0.0285),o:Erysipelotrichales(0.0111),f:Erysipelotrichaceae(0.0037),g:Erysipelothrix(0.0031);
1688	OTU1688	d:Bacteria(1.0000),p:Firmicutes(0.9329),c:Clostridia(0.7097),o:Clostridiales(0.3775),f:Eubacteriaceae(0.2263),g:Eubacterium(0.0523);
1689	OTU1689	d:Bacteria(1.0000),p:Bacteroidetes(0.9991),c:Bacteroidia(0.9486),o:Bacteroidales(0.8757),f:Porphyromonadaceae(0.8051),g:Parabacteroides(0.6438);
1690	OTU1690	d:Bacteria(1.0000),p:Bacteroidetes(0.9962),c:Bacteroidia(0.9391),o:Bacteroidales(0.8477),f:Bacteroidaceae(0.5804),g:Bacteroides(0.3760);
1691	OTU1691	d:Bacteria(1.0000),p:Firmicutes(0.9987),c:Clostridia(0.9850),o:Clostridiales(0.9736),f:Ruminococcaceae(0.9357),g:Faecalibacterium(0.6095);
1692	OTU1692	d:Bacteria(1.0000),p:Firmicutes(0.9899),c:Clostridia(0.5845),o:Clostridiales(0.3031),f:Lachnospiraceae(0.1525),g:Lachnospiracea_incertae_sedis(0.0295);
1693	OTU1693	d:Bacteria(1.0000),p:Firmicutes(0.8384),c:Clostridia(0.5219),o:Clostridiales(0.2668),f:Clostridiaceae_2(0.0296),g:Alkaliphilus(0.0094);
1694	OTU1694	d:Bacteria(1.0000),p:Firmicutes(0.9899),c:Clostridia(0.7723),o:Clostridiales(0.4216),f:Lachnospiraceae(0.2263),g:Clostridium_XlVa(0.0523);
1695	OTU1695	d:Bacteria(1.0000),p:Firmicutes(0.9899),c:Negativicutes(0.8470),o:Selenomonadales(0.5099),f:Veillonellaceae(0.3470),g:Dialister(0.0523);
1696	OTU1696	d:Bacteria(1.0000),p:Spirochaetes(0.9970),c:Spirochaetia(0.9449),o:Spirochaetales(0.8617),f:Spirochaetaceae(0.7676),g:Treponema(0.2194);
1697	OTU1697	d:Bacteria(1.0000),p:Firmicutes(0.9986),c:Clostridia(0.9115),o:Clostridiales(0.8057),f:Lachnospiraceae(0.3872),g:Blautia(0.0637);
1698	OTU1698	d:Bacteria(1.0000),p:Firmicutes(0.7911),c:Clostridia(0.4593),o:Clostridiales(0.1942),f:Ruminococcaceae(0.0883),g:Intestinimonas(0.0094);
1699	OTU1699	d:Bacteria(1.0000),p:Bacteroidetes(0.8620),c:Sphingobacteriia(0.2725),o:Sphingobacteriales(0.1218),f:Sphingobacteriaceae(0.0454),g:Nubsella(0.0077);
1700	OTU1700	d:Bacteria(1.0000),p:Firmicutes(0.9093),c:Clostridia(0.6471),o:Clostridiales(0.3394),f:Ruminococcaceae(0.1311),g:Papillibacter(0.0143);
1701	OTU1701	d:Bacteria(1.0000),p:Bacteroidetes(0.8147),c:Sphingobacteriia(0.1500),o:Sphingobacteriales(0.0673),f:Sphingobacteriaceae(0.0218),g:Nubsella(0.0077);
1702	OTU1702	d:Bacteria(0.7884),p:Proteobacteria(0.1427),c:Deltaproteobacteria(0.0225),o:Bdellovibrionales(0.0087),f:Bdellovibrionaceae(0.0026),g:Vampirovibrio(0.0024);
1703	OTU1703	d:Bacteria(1.0000),p:Firmicutes(0.9962),c:Clostridia(0.8931),o:Clostridiales(0.7305),f:Lachnospiraceae(0.3872),g:Clostridium_XlVa(0.0865);
1704	OTU1704	d:Bacteria(1.0000),p:Proteobacteria(0.5785),c:Deltaproteobacteria(0.1500),o:Myxococcales(0.0673),f:Vulgatibacteraceae(0.0218),g:Vulgatibacter(0.0077);
1705	OTU1705	d:Bacteria(1.0000),p:Proteobacteria(0.9994),c:Gammaproteobacteria(0.9964),o:Aeromonadales(0.9970),f:Succinivibrionaceae(0.9972),g:Succinivibrio(0.9968);
1706	OTU1706	d:Bacteria(1.0000),p:Firmicutes(0.9329),c:Clostridia(0.7723),o:Clostridiales(0.3394),f:Ruminococcaceae(0.0668),g:Clostridium_III(0.0143);
1707	OTU1707	d:Bacteria(1.0000),p:Firmicutes(0.9992),c:Clostridia(0.9023),o:Clostridiales(0.7746),f:Lachnospiraceae(0.5430),g:Coprococcus(0.2194);
1708	OTU1708	d:Bacteria(1.0000),p:Bacteroidetes(0.9988),c:Bacteroidia(0.9207),o:Bacteroidales(0.8197),f:Prevotellaceae(0.5055),g:Prevotella(0.0865);
1709	OTU1709	d:Bacteria(1.0000),p:Bacteroidetes(0.7674),c:Bacteroidia(0.3967),o:Bacteroidales(0.1942),f:Porphyromonadaceae(0.0883),g:Parabacteroides(0.0167);
1710	OTU1710	d:Bacteria(1.0000),p:Firmicutes(0.9992),c:Clostridia(0.9207),o:Clostridiales(0.8197),f:Lachnospiraceae(0.5055),g:Marvinbryantia(0.1150);
1711	OTU1711	d:Bacteria(1.0000),p:Firmicutes(0.9914),c:Clostridia(0.8838),o:Clostridiales(0.6864),f:Peptostreptococcaceae(0.1861),g:Clostridium_XI(0.0409);
1712	OTU1712	d:Bacteria(1.0000),p:Proteobacteria(0.7674),c:Alphaproteobacteria(0.2725),o:Rhodospirillales(0.0400),f:Rhodospirillaceae(0.0140),g:Novispirillum(0.0043);
1713	OTU1713	d:Bacteria(1.0000),p:Firmicutes(0.9988),c:Clostridia(0.9741),o:Clostridiales(0.9672),f:Lachnospiraceae(0.8861),g:Roseburia(0.4804);
1714	OTU1714	d:Bacteria(1.0000),p:Proteobacteria(0.4731),c:Alphaproteobacteria(0.2113),o:Rhodospirillales(0.0400),f:Rhodospirillaceae(0.0140),g:Insolitispirillum(0.0043);
1715	OTU1715	d:Bacteria(1.0000),p:Firmicutes(0.9986),c:Clostridia(0.9929),o:Clostridiales(0.9841),f:Lachnospiraceae(0.9274),g:Blautia(0.7814);
1716	OTU1716	d:Bacteria(1.0000),p:Firmicutes(0.2622),c:Erysipelotrichia(0.0345),o:Erysipelotrichales(0.0136),f:Erysipelotrichaceae(0.0061),g:Turicibacter(0.0043);
1717	OTU1717	d:Bacteria(1.0000),p:Firmicutes(0.9802),c:Clostridia(0.8470),o:Clostridiales(0.5099),f:Clostridiaceae_1(0.2665),g:Caloramator(0.0523);
1718	OTU1718	d:Bacteria(1.0000),p:Firmicutes(0.9992),c:Clostridia(0.9486),o:Clostridiales(0.8757),f:Lachnospiraceae(0.5055),g:Clostridium_XlVa(0.1150);
1719	OTU1719	d:Bacteria(1.0000),p:Firmicutes(0.7911),c:Clostridia(0.3342),o:Clostridiales(0.1579),f:Eubacteriaceae(0.0218),g:Eubacterium(0.0077);
1720	OTU1720	d:Bacteria(1.0000),p:Bacteroidetes(0.9983),c:Bacteroidia(0.9943),o:Bacteroidales(0.9954),f:Prevotellaceae(0.7676),g:Prevotella(0.6095);
1721	OTU1721	d:Bacteria(1.0000),p:Firmicutes(0.9991),c:Clostridia(0.9595),o:Clostridiales(0.9177),f:Lachnospiraceae(0.8425),g:Roseburia(0.3238);
1722	OTU1722	d:Bacteria(1.0000),p:Firmicutes(0.9993),c:Clostridia(0.9115),o:Clostridiales(0.8057),f:Lachnospiraceae(0.3872),g:Lachnospiracea_incertae_sedis(0.0751);
1723	OTU1723	d:Bacteria(1.0000),p:Firmicutes(0.9991),c:Clostridia(0.9207),o:Clostridiales(0.8197),f:Lachnospiraceae(0.5055),g:Blautia(0.1672);
1724	OTU1724	d:Bacteria(1.0000),p:Firmicutes(0.9946),c:Clostridia(0.8746),o:Clostridiales(0.6422),f:Ruminococcaceae(0.3872),g:Faecalibacterium(0.1150);
1725	OTU1725	d:Bacteria(1.0000),p:Firmicutes(0.2622),c:Clostridia(0.0888),o:Clostridiales(0.0400),f:Ruminococcaceae(0.0061),g:Oscillibacter(0.0043);
1726	OTU1726	d:Bacteria(1.0000),p:Firmicutes(0.9962),c:Clostridia(0.7723),o:Clostridiales(0.4216),f:Lachnospiraceae(0.2665),g:Clostridium_XlVa(0.0637);
1727	OTU1727	d:Bacteria(1.0000),p:Firmicutes(0.9986),c:Clostridia(0.8654),o:Clostridiales(0.5981),f:Lachnospiraceae(0.3470),g:Ruminococcus2(0.0637);
1728	OTU1728	d:Bacteria(1.0000),p:Bacteroidetes(0.1875),c:Bacteroidia(0.0345),o:Bacteroidales(0.0136),f:Bacteroidaceae(0.0061),g:Bacteroides(0.0043);
1729	OTU1729	d:Bacteria(1.0000),p:Bacteroidetes(0.9985),c:Bacteroidia(0.9935),o:Bacteroidales(0.9904),f:Prevotellaceae(0.6928),g:Prevotella(0.4282);
1730	OTU1730	d:Bacteria(1.0000),p:Firmicutes(0.7674),c:Clostridia(0.3967),o:Clostridiales(0.1942),f:Ruminococcaceae(0.0883),g:Intestinimonas(0.0167);
1731	OTU1731	d:Bacteria(1.0000),p:Bacteroidetes(0.8857),c:Sphingobacteriia(0.0888),o:Sphingobacteriales(0.0400),f:Sphingobacteriaceae(0.0140),g:Parapedobacter(0.0060);
1732	OTU1732	d:Bacteria(1.0000),p:Firmicutes(0.9986),c:Clostridia(0.8838),o:Clostridiales(0.6864),f:Lachnospiraceae(0.3872),g:Lachnospiracea_incertae_sedis(0.0865);
1733	OTU1733	d:Bacteria(1.0000),p:Firmicutes(0.9984),c:Negativicutes(0.9937),o:Selenomonadales(0.9926),f:Acidaminococcaceae(0.9837),g:Succiniclasticum(0.8846);
1734	OTU1734	d:Bacteria(1.0000),p:Bacteroidetes(0.9329),c:Bacteroidia(0.8348),o:Bacteroidales(0.4658),f:Bacteroidaceae(0.3068),g:Bacteroides(0.0751);
1735	OTU1735	d:Bacteria(1.0000),p:Firmicutes(1.0000),c:Clostridia(1.0000),o:Clostridiales(1.0000),f:Clostridiales_Incertae_Sedis_XI(1.0000),g:Anaerococcus(0.9977);
1736	OTU1736	d:Bacteria(1.0000),p:Firmicutes(0.9954),c:Clostridia(0.9299),o:Clostridiales(0.8337),f:Ruminococcaceae(0.5055),g:Ruminococcus(0.2716);
1737	OTU1737	d:Bacteria(1.0000),p:Firmicutes(0.9954),c:Negativicutes(0.9115),o:Selenomonadales(0.8057),f:Acidaminococcaceae(0.4275),g:Phascolarctobacterium(0.1672);
1738	OTU1738	d:Bacteria(1.0000),p:Bacteroidetes(0.9802),c:Bacteroidia(0.7723),o:Bacteroidales(0.4216),f:Bacteroidaceae(0.0668),g:Bacteroides(0.0143);
1739	OTU1739	d:Bacteria(1.0000),p:Cyanobacteria/Chloroplast(0.9999),c:Chloroplast(0.9985),f:Chloroplast(0.9989),g:Streptophyta(0.9871);
1740	OTU1740	d:Bacteria(1.0000),p:Firmicutes(0.9987),c:Clostridia(0.9931),o:Clostridiales(0.9862),f:Lachnospiraceae(0.9522),g:Clostridium_XlVa(0.9722);
1741	OTU1741	d:Bacteria(1.0000),p:Proteobacteria(1.0000),c:Gammaproteobacteria(1.0000),o:Xanthomonadales(0.9883),f:Xanthomonadaceae(0.9857),g:Luteimonas(0.9701);
1742	OTU1742	d:Bacteria(1.0000),p:Bacteroidetes(0.8857),c:Bacteroidia(0.4593),o:Bacteroidales(0.2305),f:Prevotellaceae(0.0668),g:Prevotella(0.0119);
1743	OTU1743	d:Bacteria(1.0000),p:Firmicutes(0.9802),c:Clostridia(0.8562),o:Clostridiales(0.5540),f:Peptostreptococcaceae(0.2263),g:Clostridium_XI(0.0295);
1744	OTU1744	d:Bacteria(1.0000),p:Firmicutes(0.9986),c:Clostridia(0.9207),o:Clostridiales(0.8197),f:Lachnospiraceae(0.2665),g:Syntrophococcus(0.0637);
1745	OTU1745	d:Bacteria(1.0000),p:Bacteroidetes(0.9093),c:Bacteroidia(0.7723),o:Bacteroidales(0.4216),f:Bacteroidaceae(0.2263),g:Bacteroides(0.0523);
1746	OTU1746	d:Bacteria(1.0000),p:Bacteroidetes(0.9993),c:Bacteroidia(0.9522),o:Bacteroidales(0.8897),f:Rikenellaceae(0.5804),g:Alistipes(0.3760);
1747	OTU1747	d:Bacteria(1.0000),p:Firmicutes(0.2622),c:Clostridia(0.0888),o:Clostridiales(0.0400),f:Lachnospiraceae(0.0061),g:Clostridium_XlVa(0.0043);
1748	OTU1748	d:Bacteria(1.0000),p:Bacteroidetes(0.9907),c:Bacteroidia(0.8348),o:Bacteroidales(0.4658),f:Porphyromonadaceae(0.1097),g:Parabacteroides(0.0191);
1749	OTU1749	d:Bacteria(1.0000),p:Proteobacteria(0.5785),c:Alphaproteobacteria(0.2725),o:Rhodospirillales(0.0400),f:Rhodospirillaceae(0.0140),g:Fodinicurvata(0.0043);
1750	OTU1750	d:Bacteria(1.0000),p:Firmicutes(0.9987),c:Clostridia(0.9952),o:Clostridiales(0.9962),f:Lachnospiraceae(0.9908),g:Catonella(0.9893);
1751	OTU1751	d:Bacteria(1.0000),p:Firmicutes(0.9990),c:Clostridia(0.9207),o:Clostridiales(0.8197),f:Lachnospiraceae(0.6179),g:Clostridium_XlVa(0.4282);
1752	OTU1752	d:Bacteria(1.0000),p:Spirochaetes(0.3677),c:Spirochaetia(0.1500),o:Spirochaetales(0.0673),f:Spirochaetaceae(0.0218),g:Treponema(0.0077);
1753	OTU1753	d:Bacteria(1.0000),p:Firmicutes(0.9990),c:Clostridia(0.9850),o:Clostridiales(0.9736),f:Peptostreptococcaceae(0.7676),g:Clostridium_XI(0.6095);
1754	OTU1754	d:Bacteria(1.0000),p:Bacteroidetes(0.8620),c:Bacteroidia(0.1500),o:Bacteroidales(0.0673),f:Porphyromonadaceae(0.0140),g:Porphyromonas(0.0060);
1755	OTU1755	d:Bacteria(1.0000),p:Firmicutes(0.8384),c:Clostridia(0.4593),o:Clostridiales(0.2305),f:Clostridiales_Incertae_Sedis_XIII(0.0296),g:Anaerovorax(0.0094);
1756	OTU1756	d:Bacteria(1.0000),p:Firmicutes(0.8384),c:Clostridia(0.5845),o:Clostridiales(0.3031),f:Eubacteriaceae(0.1097),g:Eubacterium(0.0191);
1757	OTU1757	d:Bacteria(1.0000),p:Firmicutes(0.5785),c:Bacilli(0.1500),o:Bacillales(0.0673),f:Paenibacillaceae_1(0.0218),g:Paenibacillus(0.0077);
1758	OTU1758	d:Bacteria(1.0000),p:Firmicutes(0.9986),c:Clostridia(0.9631),o:Clostridiales(0.9317),f:Lachnospiraceae(0.8778),g:Dorea(0.5751);
1759	OTU1759	d:Bacteria(1.0000),p:Firmicutes(0.9997),c:Clostridia(0.9929),o:Clostridiales(0.9841),f:Lachnospiraceae(0.9026),g:Blautia(0.6095);
1760	OTU1760	d:Bacteria(1.0000),p:Bacteroidetes(0.9990),c:Bacteroidia(0.8838),o:Bacteroidales(0.6864),f:Prevotellaceae(0.2263),g:Prevotella(0.0409);
1761	OTU1761	d:Bacteria(1.0000),p:Firmicutes(0.9802),c:Clostridia(0.6471),o:Clostridiales(0.3394),f:Lachnospiraceae(0.1861),g:Clostridium_XlVa(0.0409);
1762	OTU1762	d:Bacteria(1.0000),p:Bacteroidetes(0.9993),c:Bacteroidia(0.9968),o:Bacteroidales(0.9979),f:Prevotellaceae(0.9522),g:Prevotella(0.9722);
1763	OTU1763	d:Bacteria(1.0000),p:Firmicutes(0.6840),c:Clostridia(0.0888),o:Clostridiales(0.0400),f:Lachnospiraceae(0.0140),g:Parasporobacterium(0.0043);
1764	OTU1764	d:Bacteria(1.0000),p:Firmicutes(0.5785),c:Bacilli(0.2113),o:Lactobacillales(0.0945),f:Lactobacillaceae(0.0296),g:Lactobacillus(0.0094);
1765	OTU1765	d:Bacteria(1.0000),p:Bacteroidetes(0.8857),c:Bacteroidia(0.7097),o:Bacteroidales(0.3775),f:Prevotellaceae(0.2263),g:Prevotella(0.0523);
1766	OTU1766	d:Bacteria(1.0000),p:Firmicutes(0.9992),c:Clostridia(0.9595),o:Clostridiales(0.9177),f:Ruminococcaceae(0.8425),g:Ruminococcus(0.3760);
1767	OTU1767	d:Bacteria(1.0000),p:Firmicutes(0.9986),c:Clostridia(0.9391),o:Clostridiales(0.8477),f:Lachnospiraceae(0.4677),g:Roseburia(0.0865);
1768	OTU1768	d:Bacteria(0.9753),p:Firmicutes(0.3677),c:Clostridia(0.1500),o:Clostridiales(0.0673),f:Clostridiales_Incertae_Sedis_XIII(0.0061),g:Mogibacterium(0.0043);
1769	OTU1769	d:Bacteria(0.9005),p:Firmicutes(0.1651),c:Clostridia(0.0285),o:Clostridiales(0.0111),f:Clostridiales_Incertae_Sedis_XII(0.0037),g:Guggenheimella(0.0031);
1770	OTU1770	d:Bacteria(0.9005),p:Tenericutes(0.1651),c:Mollicutes(0.0315),o:Acholeplasmatales(0.0123),f:Acholeplasmataceae(0.0042),g:Acholeplasma(0.0034);
1771	OTU1771	d:Bacteria(1.0000),p:Firmicutes(0.9991),c:Clostridia(0.9207),o:Clostridiales(0.8197),f:Lachnospiraceae(0.5430),g:Ruminococcus2(0.1672);
1772	OTU1772	d:Bacteria(1.0000),p:Firmicutes(0.9946),c:Clostridia(0.9023),o:Clostridiales(0.7746),f:Lachnospiraceae(0.5430),g:Coprococcus(0.0865);
1773	OTU1773	d:Bacteria(1.0000),p:Firmicutes(0.9992),c:Clostridia(0.9595),o:Clostridiales(0.9177),f:Lachnospiraceae(0.7302),g:Fusicatenibacter(0.4282);
1774	OTU1774	d:Bacteria(1.0000),p:Firmicutes(0.9988),c:Clostridia(0.9777),o:Clostridiales(0.9693),f:Eubacteriaceae(0.5804),g:Eubacterium(0.3760);
1775	OTU1775	d:Bacteria(1.0000),p:Firmicutes(0.9954),c:Clostridia(0.8931),o:Clostridiales(0.7305),f:Lachnospiraceae(0.3872),g:Coprococcus(0.0637);
1776	OTU1776	d:Bacteria(1.0000),p:Firmicutes(0.9954),c:Clostridia(0.9023),o:Clostridiales(0.7746),f:Lachnospiraceae(0.3068),g:Lactonifactor(0.0751);
1777	OTU1777	d:Bacteria(1.0000),p:Tenericutes(0.9970),c:Mollicutes(0.9449),o:Anaeroplasmatales(0.7746),f:Anaeroplasmataceae(0.5804),g:Anaeroplasma(0.3760);
1778	OTU1778	d:Bacteria(1.0000),p:Firmicutes(0.9990),c:Clostridia(0.9631),o:Clostridiales(0.9317),f:Lachnospiraceae(0.6553),g:Blautia(0.3760);
1779	OTU1779	d:Bacteria(1.0000),p:Firmicutes(0.6840),c:Negativicutes(0.0345),o:Selenomonadales(0.0136),f:Veillonellaceae(0.0061),g:Dialister(0.0043);
1780	OTU1780	d:Bacteria(1.0000),p:Firmicutes(0.9989),c:Clostridia(0.9522),o:Clostridiales(0.8897),f:Lachnospiraceae(0.7676),g:Clostridium_XlVa(0.5751);
1781	OTU1781	d:Bacteria(1.0000),p:Firmicutes(0.9914),c:Clostridia(0.7097),o:Clostridiales(0.3775),f:Lachnospiraceae(0.1861),g:Coprococcus(0.0191);
1782	OTU1782	d:Bacteria(1.0000),p:Bacteroidetes(0.9995),c:Bacteroidia(0.9973),o:Bacteroidales(0.9985),f:Bacteroidaceae(0.9439),g:Bacteroides(0.9701);
1783	OTU1783	d:Bacteria(0.9379),p:Firmicutes(0.1427),c:Clostridia(0.0285),o:Clostridiales(0.0111),f:Incertae_Sedis_IV(0.0037),g:Caldicoprobacter(0.0031);
1784	OTU1784	d:Bacteria(0.8258),p:Proteobacteria(0.0979),c:Deltaproteobacteria(0.0225),o:Syntrophobacterales(0.0087),f:Syntrophobacteraceae(0.0026),g:Desulfosoma(0.0024);
1785	OTU1785	d:Bacteria(1.0000),p:Firmicutes(0.9996),c:Clostridia(0.9924),o:Clostridiales(0.9799),f:Lachnospiraceae(0.8943),g:Lachnospiracea_incertae_sedis(0.5327);
1786	OTU1786	d:Bacteria(1.0000),p:Firmicutes(0.9946),c:Clostridia(0.8838),o:Clostridiales(0.6864),f:Ruminococcaceae(0.3068),g:Clostridium_IV(0.0409);
1787	OTU1787	d:Bacteria(1.0000),p:Actinobacteria(0.8620),c:Actinobacteria(0.6471),o:Bifidobacteriales(0.3394),f:Bifidobacteriaceae(0.1861),g:Bifidobacterium(0.0409);
1788	OTU1788	d:Bacteria(1.0000),p:Bacteroidetes(0.9329),c:Cytophagia(0.3342),o:Cytophagales(0.1579),f:Cytophagaceae(0.0668),g:Cytophaga(0.0143);
1789	OTU1789	d:Bacteria(1.0000),p:Tenericutes(0.9566),c:Mollicutes(0.8470),o:Anaeroplasmatales(0.3394),f:Anaeroplasmataceae(0.1861),g:Anaeroplasma(0.0409);
1790	OTU1790	d:Bacteria(1.0000),p:Bacteroidetes(0.9985),c:Bacteroidia(0.9935),o:Bacteroidales(0.9904),f:Prevotellaceae(0.8051),g:Prevotella(0.4282);
1791	OTU1791	d:Bacteria(1.0000),p:Bacteroidetes(0.9994),c:Bacteroidia(0.9935),o:Bacteroidales(0.9904),f:Bacteroidaceae(0.9026),g:Bacteroides(0.8158);
1792	OTU1792	d:Bacteria(1.0000),p:Bacteroidetes(0.9993),c:Bacteroidia(0.9968),o:Bacteroidales(0.9979),f:Prevotellaceae(0.9837),g:Prevotella(0.9722);
1793	OTU1793	d:Bacteria(1.0000),p:Bacteroidetes(0.9988),c:Bacteroidia(0.9922),o:Bacteroidales(0.9778),f:Prevotellaceae(0.4677),g:Prevotella(0.1150);
1794	OTU1794	d:Bacteria(1.0000),p:Firmicutes(0.9987),c:Clostridia(0.9886),o:Clostridiales(0.9757),f:Lachnospiraceae(0.9109),g:Fusicatenibacter(0.7126);
1795	OTU1795	d:Bacteria(1.0000),p:Proteobacteria(0.3677),c:Deltaproteobacteria(0.1500),o:Bdellovibrionales(0.0673),f:Bdellovibrionaceae(0.0218),g:Vampirovibrio(0.0077);
1796	OTU1796	d:Bacteria(1.0000),p:Firmicutes(0.9986),c:Clostridia(0.9486),o:Clostridiales(0.8757),f:Ruminococcaceae(0.5430),g:Ruminococcus(0.2716);
1797	OTU1797	d:Bacteria(1.0000),p:Proteobacteria(0.9984),c:Deltaproteobacteria(0.9933),o:Desulfovibrionales(0.9883),f:Desulfovibrionaceae(0.9837),g:Bilophila(0.9701);
1798	OTU1798	d:Bacteria(1.0000),p:Firmicutes(0.9993),c:Clostridia(0.9559),o:Clostridiales(0.9037),f:Ruminococcaceae(0.7676),g:Clostridium_IV(0.2194);
1799	OTU1799	d:Bacteria(1.0000),p:Firmicutes(0.8147),c:Clostridia(0.5219),o:Clostridiales(0.2668),f:Ruminococcaceae(0.1097),g:Ruminococcus(0.0143);
1800	OTU1800	d:Bacteria(0.8631),p:Bacteroidetes(0.4731),c:Sphingobacteriia(0.0285),o:Sphingobacteriales(0.0111),f:Sphingobacteriaceae(0.0037),g:Olivibacter(0.0027);
1801	OTU1801	d:Bacteria(1.0000),p:Bacteroidetes(0.9986),c:Bacteroidia(0.9814),o:Bacteroidales(0.9715),f:Bacteroidaceae(0.7676),g:Bacteroides(0.6095);
1802	OTU1802	d:Bacteria(1.0000),p:Firmicutes(0.9938),c:Clostridia(0.8654),o:Clostridiales(0.5981),f:Lachnospiraceae(0.1311),g:Clostridium_XlVa(0.0215);
1803	OTU1803	d:Bacteria(1.0000),p:Firmicutes(0.9985),c:Clostridia(0.9935),o:Clostridiales(0.9904),f:Ruminococcaceae(0.9837),g:Faecalibacterium(0.8158);
1804	OTU1804	d:Bacteria(1.0000),p:Firmicutes(0.9992),c:Clostridia(0.9486),o:Clostridiales(0.8757),f:Lachnospiraceae(0.5430),g:Butyrivibrio(0.0865);
1805	OTU1805	d:Bacteria(0.8631),p:Firmicutes(0.1651),c:Erysipelotrichia(0.0315),o:Erysipelotrichales(0.0123),f:Erysipelotrichaceae(0.0042),g:Erysipelotrichaceae_incertae_sedis(0.0034);
1806	OTU1806	d:Bacteria(0.9753),p:Proteobacteria(0.3677),c:Alphaproteobacteria(0.1500),o:Rhodospirillales(0.0136),f:Rhodospirillaceae(0.0061),g:Fodinicurvata(0.0034);
1807	OTU1807	d:Bacteria(1.0000),p:Bacteroidetes(0.9329),c:Bacteroidia(0.3342),o:Bacteroidales(0.1579),f:Prevotellaceae(0.0668),g:Prevotella(0.0143);
1808	OTU1808	d:Bacteria(1.0000),p:Firmicutes(0.9983),c:Clostridia(0.9935),o:Clostridiales(0.9883),f:Ruminococcaceae(0.9604),g:Pseudoflavonifractor(0.5751);
1809	OTU1809	d:Bacteria(1.0000),p:Bacteroidetes(0.9802),c:Bacteroidia(0.3967),o:Bacteroidales(0.1942),f:Bacteroidaceae(0.0296),g:Bacteroides(0.0094);
1810	OTU1810	d:Bacteria(1.0000),p:Bacteroidetes(0.8384),c:Sphingobacteriia(0.2113),o:Sphingobacteriales(0.0945),f:Sphingobacteriaceae(0.0296),g:Solitalea(0.0077);
1811	OTU1811	d:Bacteria(1.0000),p:Spirochaetes(0.8384),c:Spirochaetia(0.5845),o:Spirochaetales(0.3031),f:Spirochaetaceae(0.1525),g:Treponema(0.0119);
1812	OTU1812	d:Bacteria(1.0000),p:Firmicutes(0.3677),c:Bacilli(0.0888),o:Bacillales(0.0400),f:Alicyclobacillaceae(0.0140),g:Alicyclobacillus(0.0060);
1813	OTU1813	d:Bacteria(1.0000),p:Firmicutes(0.9978),c:Clostridia(0.9391),o:Clostridiales(0.8477),f:Lachnospiraceae(0.3470),g:Blautia(0.0637);
1814	OTU1814	d:Bacteria(1.0000),p:Firmicutes(0.8384),c:Clostridia(0.4593),o:Clostridiales(0.2305),f:Lachnospiraceae(0.0668),g:Coprococcus(0.0094);
1815	OTU1815	d:Bacteria(1.0000),p:Firmicutes(0.9978),c:Clostridia(0.9207),o:Clostridiales(0.8197),f:Ruminococcaceae(0.6553),g:Clostridium_IV(0.0751);
1816	OTU1816	d:Bacteria(1.0000),p:Actinobacteria(0.9907),c:Actinobacteria(0.8746),o:Coriobacteriales(0.6422),f:Coriobacteriaceae(0.4677),g:Collinsella(0.2194);
1817	OTU1817	d:Bacteria(1.0000),p:Bacteroidetes(0.8857),c:Bacteroidia(0.7097),o:Bacteroidales(0.3775),f:Porphyromonadaceae(0.2263),g:Parabacteroides(0.0409);
1818	OTU1818	d:Bacteria(1.0000),p:Bacteroidetes(0.9988),c:Bacteroidia(0.9886),o:Bacteroidales(0.9757),f:Prevotellaceae(0.4275),g:Prevotella(0.0865);
1819	OTU1819	d:Bacteria(1.0000),p:Bacteroidetes(0.8620),c:Bacteroidia(0.6471),o:Bacteroidales(0.3394),f:Bacteroidaceae(0.1861),g:Bacteroides(0.0409);
1820	OTU1820	d:Bacteria(1.0000),p:Firmicutes(0.9093),c:Clostridia(0.7097),o:Clostridiales(0.3775),f:Ruminococcaceae(0.1311),g:Ruminococcus(0.0143);
1821	OTU1821	d:Bacteria(1.0000),p:Firmicutes(0.9978),c:Clostridia(0.9299),o:Clostridiales(0.8337),f:Lachnospiraceae(0.6179),g:Roseburia(0.1150);
1822	OTU1822	d:Bacteria(1.0000),p:Firmicutes(0.9970),c:Clostridia(0.8746),o:Clostridiales(0.6422),f:Lachnospiraceae(0.3470),g:Coprococcus(0.0751);
1823	OTU1823	d:Bacteria(1.0000),p:Firmicutes(0.9802),c:Clostridia(0.8562),o:Clostridiales(0.5540),f:Lachnospiraceae(0.2665),g:Oribacterium(0.0191);
1824	OTU1824	d:Bacteria(1.0000),p:Bacteroidetes(0.9986),c:Bacteroidia(0.9950),o:Bacteroidales(0.9960),f:Prevotellaceae(0.9026),g:Prevotella(0.5327);
1825	OTU1825	d:Bacteria(1.0000),p:Firmicutes(0.9986),c:Clostridia(0.9522),o:Clostridiales(0.8897),f:Clostridiaceae_1(0.6553),g:Clostridium_sensu_stricto(0.4804);
1826	OTU1826	d:Bacteria(1.0000),p:Firmicutes(0.9970),c:Clostridia(0.8470),o:Clostridiales(0.5099),f:Lachnospiraceae(0.3470),g:Coprococcus(0.0637);
1827	OTU1827	d:Bacteria(1.0000),p:Firmicutes(0.9989),c:Clostridia(0.9595),o:Clostridiales(0.9177),f:Lachnospiraceae(0.7302),g:Pseudobutyrivibrio(0.3760);
1828	OTU1828	d:Bacteria(1.0000),p:Firmicutes(0.9991),c:Clostridia(0.9668),o:Clostridiales(0.9457),f:Ruminococcaceae(0.8778),g:Faecalibacterium(0.5751);
1829	OTU1829	d:Bacteria(0.8631),p:Firmicutes(0.1427),c:Erysipelotrichia(0.0255),o:Erysipelotrichales(0.0099),f:Erysipelotrichaceae(0.0031),g:Bulleidia(0.0027);
1830	OTU1830	d:Bacteria(1.0000),p:Firmicutes(0.9962),c:Clostridia(0.8838),o:Clostridiales(0.6864),f:Lachnospiraceae(0.3872),g:Clostridium_XlVa(0.0865);
1831	OTU1831	d:Bacteria(1.0000),p:Firmicutes(0.9914),c:Clostridia(0.8348),o:Clostridiales(0.4658),f:Lachnospiraceae(0.1311),g:Clostridium_XlVa(0.0215);
1832	OTU1832	d:Bacteria(1.0000),p:Bacteroidetes(0.7911),c:Bacteroidia(0.4593),o:Bacteroidales(0.2305),f:Prevotellaceae(0.1097),g:Prevotella(0.0167);
1833	OTU1833	d:Bacteria(1.0000),p:Firmicutes(0.9938),c:Clostridia(0.8931),o:Clostridiales(0.7305),f:Ruminococcaceae(0.4275),g:Oscillibacter(0.0523);
1834	OTU1834	d:Bacteria(1.0000),p:Firmicutes(0.9329),c:Clostridia(0.7723),o:Clostridiales(0.4216),f:Lachnospiraceae(0.1097),g:Lachnospiracea_incertae_sedis(0.0167);
1835	OTU1835	d:Bacteria(1.0000),p:Actinobacteria(0.9998),c:Actinobacteria(0.9981),o:Bifidobacteriales(0.9989),f:Bifidobacteriaceae(0.9987),g:Bifidobacterium(0.9765);
1836	OTU1836	d:Bacteria(1.0000),p:Firmicutes(0.9970),c:Clostridia(0.9391),o:Clostridiales(0.8477),f:Ruminococcaceae(0.5430),g:Faecalibacterium(0.1150);
1837	OTU1837	d:Bacteria(1.0000),p:Firmicutes(0.9985),c:Bacilli(0.9595),o:Lactobacillales(0.9177),f:Lactobacillaceae(0.8861),g:Lactobacillus(0.7470);
1838	OTU1838	d:Bacteria(1.0000),p:Bacteroidetes(0.7911),c:Bacteroidia(0.4593),o:Bacteroidales(0.2305),f:Bacteroidaceae(0.1097),g:Bacteroides(0.0191);
1839	OTU1839	d:Bacteria(1.0000),p:Firmicutes(0.9329),c:Clostridia(0.8348),o:Clostridiales(0.4658),f:Ruminococcaceae(0.1861),g:Ethanoligenens(0.0167);
1840	OTU1840	d:Bacteria(1.0000),p:Bacteroidetes(0.9997),c:Bacteroidia(0.9976),o:Bacteroidales(0.9987),f:Prevotellaceae(0.9867),g:Prevotella(0.9807);
1841	OTU1841	d:Bacteria(1.0000),p:Bacteroidetes(0.8384),c:Sphingobacteriia(0.2113),o:Sphingobacteriales(0.0945),f:Sphingobacteriaceae(0.0296),g:Parapedobacter(0.0077);
1842	OTU1842	d:Bacteria(1.0000),p:Firmicutes(0.8620),c:Negativicutes(0.2725),o:Selenomonadales(0.1218),f:Veillonellaceae(0.0454),g:Anaerovibrio(0.0119);
1843	OTU1843	d:Bacteria(1.0000),p:Bacteroidetes(0.9999),c:Bacteroidia(0.9993),o:Bacteroidales(0.9996),f:Porphyromonadaceae(0.9994),g:Butyricimonas(0.9995);
1844	OTU1844	d:Bacteria(1.0000),p:Firmicutes(0.7911),c:Clostridia(0.2725),o:Clostridiales(0.1218),f:Clostridiaceae_1(0.0454),g:Caloramator(0.0119);
1845	OTU1845	d:Bacteria(0.9379),p:Tenericutes(0.1427),c:Mollicutes(0.0285),o:Acholeplasmatales(0.0111),f:Acholeplasmataceae(0.0037),g:Acholeplasma(0.0031);
1846	OTU1846	d:Bacteria(1.0000),p:Firmicutes(0.9938),c:Negativicutes(0.9115),o:Selenomonadales(0.8057),f:Veillonellaceae(0.6179),g:Megasphaera(0.1150);
1847	OTU1847	d:Bacteria(1.0000),p:Firmicutes(0.9988),c:Clostridia(0.9704),o:Clostridiales(0.9597),f:Lachnospiraceae(0.7676),g:Blautia(0.2716);
1848	OTU1848	d:Bacteria(1.0000),p:Firmicutes(0.9566),c:Clostridia(0.4593),o:Clostridiales(0.2305),f:Lachnospiraceae(0.1097),g:Coprococcus(0.0167);
1849	OTU1849	d:Bacteria(1.0000),p:Firmicutes(0.9989),c:Clostridia(0.8654),o:Clostridiales(0.5981),f:Lachnospiraceae(0.4275),g:Clostridium_XlVa(0.1672);
1850	OTU1850	d:Bacteria(1.0000),p:Firmicutes(0.9907),c:Clostridia(0.8746),o:Clostridiales(0.6422),f:Lachnospiraceae(0.3470),g:Coprococcus(0.0637);
1851	OTU1851	d:Bacteria(1.0000),p:Proteobacteria(0.7674),c:Alphaproteobacteria(0.1500),o:Rhodospirillales(0.0673),f:Rhodospirillaceae(0.0218),g:Oceanibaculum(0.0077);
1852	OTU1852	d:Bacteria(1.0000),p:Firmicutes(0.9987),c:Clostridia(0.9741),o:Clostridiales(0.9672),f:Lachnospiraceae(0.8051),g:Blautia(0.5751);
1853	OTU1853	d:Bacteria(1.0000),p:Verrucomicrobia(0.9938),c:Subdivision5(0.9115),g:Subdivision5_genera_incertae_sedis(0.4282);
1854	OTU1854	d:Bacteria(1.0000),p:Firmicutes(0.9914),c:Clostridia(0.7723),o:Clostridiales(0.4216),f:Lachnospiraceae(0.2665),g:Lachnospiracea_incertae_sedis(0.0295);
1855	OTU1855	d:Bacteria(0.7510),p:Verrucomicrobia(0.7674),c:Subdivision5(0.3967),g:Subdivision5_genera_incertae_sedis(0.0167);
1856	OTU1856	d:Bacteria(1.0000),p:Bacteroidetes(0.7911),c:Bacteroidia(0.4593),o:Bacteroidales(0.2305),f:Porphyromonadaceae(0.1097),g:Parabacteroides(0.0191);
1857	OTU1857	d:Bacteria(1.0000),p:Firmicutes(0.9938),c:Clostridia(0.8746),o:Clostridiales(0.6422),f:Lachnospiraceae(0.3068),g:Clostridium_XlVa(0.0523);
1858	OTU1858	d:Bacteria(1.0000),p:Firmicutes(0.9907),c:Clostridia(0.8470),o:Clostridiales(0.5099),f:Lachnospiraceae(0.1311),g:Acetitomaculum(0.0215);
1859	OTU1859	d:Bacteria(1.0000),p:Bacteroidetes(0.7911),c:Bacteroidia(0.2113),o:Bacteroidales(0.0945),f:Bacteroidaceae(0.0140),g:Bacteroides(0.0060);
1860	OTU1860	d:Bacteria(1.0000),p:Firmicutes(0.9990),c:Clostridia(0.9595),o:Clostridiales(0.9177),f:Ruminococcaceae(0.6179),g:Ruminococcus(0.4282);
1861	OTU1861	d:Bacteria(1.0000),p:Bacteroidetes(0.9988),c:Bacteroidia(0.9933),o:Bacteroidales(0.9883),f:Porphyromonadaceae(0.9857),g:Parabacteroides(0.9786);
1862	OTU1862	d:Bacteria(1.0000),p:Bacteroidetes(0.9991),c:Bacteroidia(0.8348),o:Bacteroidales(0.4658),f:Bacteroidaceae(0.0883),g:Bacteroides(0.0167);
1863	OTU1863	d:Bacteria(1.0000),p:Firmicutes(0.9988),c:Clostridia(0.9704),o:Clostridiales(0.9597),f:Lachnospiraceae(0.6179),g:Ruminococcus2(0.3760);
1864	OTU1864	d:Bacteria(1.0000),p:Firmicutes(0.9922),c:Bacilli(0.7723),o:Lactobacillales(0.4216),f:Lactobacillaceae(0.2665),g:Lactobacillus(0.0637);
1865	OTU1865	d:Bacteria(1.0000),p:Firmicutes(0.9914),c:Clostridia(0.8348),o:Clostridiales(0.4658),f:Ruminococcaceae(0.2665),g:Faecalibacterium(0.0523);
1866	OTU1866	d:Bacteria(1.0000),p:Actinobacteria(0.9093),c:Actinobacteria(0.7723),o:Bifidobacteriales(0.4216),f:Bifidobacteriaceae(0.2665),g:Bifidobacterium(0.0215);
1867	OTU1867	d:Bacteria(1.0000),p:Firmicutes(0.9954),c:Clostridia(0.8838),o:Clostridiales(0.6864),f:Lachnospiraceae(0.3470),g:Dorea(0.0751);
1868	OTU1868	d:Bacteria(1.0000),p:Firmicutes(0.9988),c:Clostridia(0.9777),o:Clostridiales(0.9693),f:Ruminococcaceae(0.9274),g:Faecalibacterium(0.5751);
1869	OTU1869	d:Bacteria(0.9379),p:Proteobacteria(0.2622),c:Deltaproteobacteria(0.0888),o:Desulfovibrionales(0.0111),f:Desulfomicrobiaceae(0.0037),g:Desulfomicrobium(0.0031);
1870	OTU1870	d:Bacteria(1.0000),p:Firmicutes(0.9922),c:Clostridia(0.8838),o:Clostridiales(0.6864),f:Clostridiales_Incertae_Sedis_XIII(0.3470),g:Mogibacterium(0.0637);
1871	OTU1871	d:Bacteria(1.0000),p:Firmicutes(0.9993),c:Bacilli(0.8470),o:Lactobacillales(0.5099),f:Lactobacillaceae(0.3470),g:Lactobacillus(0.0865);
1872	OTU1872	d:Bacteria(1.0000),p:Firmicutes(0.9988),c:Clostridia(0.9704),o:Clostridiales(0.9597),f:Lachnospiraceae(0.6553),g:Ruminococcus2(0.3760);
1873	OTU1873	d:Bacteria(1.0000),p:Firmicutes(0.8620),c:Clostridia(0.6471),o:Clostridiales(0.3394),f:Ruminococcaceae(0.0883),g:Clostridium_IV(0.0143);
1874	OTU1874	d:Bacteria(1.0000),p:Firmicutes(0.8857),c:Clostridia(0.4593),o:Clostridiales(0.2305),f:Clostridiaceae_2(0.0883),g:Alkaliphilus(0.0167);
1875	OTU1875	d:Bacteria(1.0000),p:Firmicutes(0.8384),c:Clostridia(0.3967),o:Clostridiales(0.1942),f:Gracilibacteraceae(0.0454),g:Lutispora(0.0119);
1876	OTU1876	d:Bacteria(1.0000),p:Firmicutes(0.9992),c:Clostridia(0.9391),o:Clostridiales(0.8477),f:Lachnospiraceae(0.5804),g:Clostridium_XlVa(0.2716);
1877	OTU1877	d:Bacteria(1.0000),p:Firmicutes(0.9970),c:Clostridia(0.8746),o:Clostridiales(0.6422),f:Lachnospiraceae(0.3470),g:Robinsoniella(0.0523);
1878	OTU1878	d:Bacteria(1.0000),p:Firmicutes(0.7911),c:Clostridia(0.4593),o:Clostridiales(0.1942),f:Ruminococcaceae(0.0668),g:Oscillibacter(0.0119);
1879	OTU1879	d:Bacteria(1.0000),p:Verrucomicrobia(0.9329),c:Subdivision5(0.8348),g:Subdivision5_genera_incertae_sedis(0.0751);
1880	OTU1880	d:Bacteria(1.0000),p:Bacteroidetes(0.9978),c:Bacteroidia(0.9486),o:Bacteroidales(0.8757),f:Bacteroidaceae(0.6553),g:Bacteroides(0.4804);
1881	OTU1881	d:Bacteria(1.0000),p:Firmicutes(0.9802),c:Negativicutes(0.7723),o:Selenomonadales(0.4216),f:Veillonellaceae(0.2665),g:Allisonella(0.0215);
1882	OTU1882	d:Bacteria(1.0000),p:Firmicutes(0.9946),c:Clostridia(0.8746),o:Clostridiales(0.6422),f:Lachnospiraceae(0.3470),g:Clostridium_XlVa(0.0523);
1883	OTU1883	d:Bacteria(1.0000),p:Firmicutes(0.9930),c:Clostridia(0.8470),o:Clostridiales(0.5099),f:Lachnospiraceae(0.3470),g:Roseburia(0.0637);
1884	OTU1884	d:Bacteria(0.3024),p:Firmicutes(0.0192),c:Bacilli(0.0116),o:Bacillales(0.0043),f:Planococcaceae(0.0006),g:Viridibacillus(0.0010);
1885	OTU1885	d:Bacteria(1.0000),p:Firmicutes(0.9985),c:Clostridia(0.9850),o:Clostridiales(0.9736),f:Lachnospiraceae(0.8943),g:Clostridium_XlVa(0.7126);
1886	OTU1886	d:Bacteria(1.0000),p:Firmicutes(0.8147),c:Clostridia(0.5219),o:Clostridiales(0.2668),f:Lachnospiraceae(0.0454),g:Hespellia(0.0077);
1887	OTU1887	d:Bacteria(1.0000),p:Bacteroidetes(0.5785),c:Bacteroidia(0.2725),o:Bacteroidales(0.1218),f:Porphyromonadaceae(0.0454),g:Parabacteroides(0.0119);
1888	OTU1888	d:Bacteria(1.0000),p:Firmicutes(0.9899),c:Bacilli(0.8348),o:Lactobacillales(0.4658),f:Lactobacillaceae(0.3068),g:Lactobacillus(0.0751);
1889	OTU1889	d:Bacteria(1.0000),p:Firmicutes(0.9914),c:Clostridia(0.8838),o:Clostridiales(0.6864),f:Lachnospiraceae(0.4275),g:Lachnospiracea_incertae_sedis(0.1150);
1890	OTU1890	d:Bacteria(1.0000),p:Firmicutes(0.9329),c:Clostridia(0.6471),o:Clostridiales(0.3394),f:Ruminococcaceae(0.1861),g:Faecalibacterium(0.0409);
1891	OTU1891	d:Bacteria(1.0000),p:Bacteroidetes(0.9994),c:Bacteroidia(0.9937),o:Bacteroidales(0.9926),f:Bacteroidaceae(0.9026),g:Bacteroides(0.8158);
1892	OTU1892	d:Bacteria(1.0000),p:Firmicutes(0.9899),c:Clostridia(0.5845),o:Clostridiales(0.3031),f:Lachnospiraceae(0.0883),g:Ruminococcus2(0.0167);
1893	OTU1893	d:Bacteria(1.0000),p:Firmicutes(0.4731),c:Negativicutes(0.2113),o:Selenomonadales(0.0945),f:Veillonellaceae(0.0296),g:Dialister(0.0094);
1894	OTU1894	d:Bacteria(1.0000),p:Bacteroidetes(0.9329),c:Bacteroidia(0.8348),o:Bacteroidales(0.4658),f:Porphyromonadaceae(0.3068),g:Parabacteroides(0.0751);
1895	OTU1895	d:Bacteria(1.0000),p:Firmicutes(0.9907),c:Clostridia(0.8746),o:Clostridiales(0.6422),f:Ruminococcaceae(0.2263),g:Clostridium_III(0.0295);
1896	OTU1896	d:Archaea(1.0000),p:Euryarchaeota(0.9998),c:Methanobacteria(0.9983),o:Methanobacteriales(0.9990),f:Methanobacteriaceae(0.9988),g:Methanobrevibacter(0.9829);
1897	OTU1897	d:Bacteria(1.0000),p:Bacteroidetes(0.9985),c:Bacteroidia(0.9486),o:Bacteroidales(0.8757),f:Prevotellaceae(0.3470),g:Prevotella(0.0865);
1898	OTU1898	d:Bacteria(1.0000),p:Firmicutes(0.9992),c:Bacilli(0.8470),o:Lactobacillales(0.5099),f:Lactobacillaceae(0.3470),g:Lactobacillus(0.0865);
1899	OTU1899	d:Bacteria(1.0000),p:Firmicutes(0.9990),c:Clostridia(0.9668),o:Clostridiales(0.9457),f:Ruminococcaceae(0.8861),g:Clostridium_IV(0.7126);
1900	OTU1900	d:Bacteria(1.0000),p:Bacteroidetes(0.9998),c:Bacteroidia(0.9981),o:Bacteroidales(0.9989),f:Bacteroidaceae(0.9522),g:Bacteroides(0.9722);
1901	OTU1901	d:Bacteria(1.0000),p:Firmicutes(0.9914),c:Clostridia(0.8562),o:Clostridiales(0.5540),f:Lachnospiraceae(0.2263),g:Hespellia(0.0215);
1902	OTU1902	d:Bacteria(1.0000),p:Firmicutes(0.9899),c:Erysipelotrichia(0.8348),o:Erysipelotrichales(0.4658),f:Erysipelotrichaceae(0.3068),g:Turicibacter(0.0751);
1903	OTU1903	d:Bacteria(1.0000),p:Spirochaetes(0.9329),c:Spirochaetia(0.8348),o:Spirochaetales(0.4658),f:Spirochaetaceae(0.3068),g:Treponema(0.0191);
1904	OTU1904	d:Bacteria(1.0000),p:Firmicutes(0.8147),c:Erysipelotrichia(0.5219),o:Erysipelotrichales(0.2668),f:Erysipelotrichaceae(0.1311),g:Erysipelotrichaceae_incertae_sedis(0.0215);
1905	OTU1905	d:Bacteria(1.0000),p:Firmicutes(0.9991),c:Clostridia(0.9668),o:Clostridiales(0.9457),f:Lachnospiraceae(0.8861),g:Roseburia(0.1672);
1906	OTU1906	d:Bacteria(1.0000),p:Bacteroidetes(0.9984),c:Bacteroidia(0.9946),o:Bacteroidales(0.9956),f:Prevotellaceae(0.9109),g:Prevotella(0.5327);
1907	OTU1907	d:Bacteria(1.0000),p:Firmicutes(0.9907),c:Negativicutes(0.7723),o:Selenomonadales(0.4216),f:Acidaminococcaceae(0.2665),g:Phascolarctobacterium(0.0637);
1908	OTU1908	d:Bacteria(1.0000),p:Firmicutes(0.8147),c:Clostridia(0.5219),o:Clostridiales(0.1579),f:Clostridiales_Incertae_Sedis_III(0.0668),g:Caldicellulosiruptor(0.0143);
1909	OTU1909	d:Bacteria(1.0000),p:Firmicutes(0.6840),c:Clostridia(0.3342),o:Clostridiales(0.1579),f:Ruminococcaceae(0.0668),g:Ruminococcus(0.0143);
1910	OTU1910	d:Bacteria(1.0000),p:Proteobacteria(0.9999),c:Deltaproteobacteria(0.9991),o:Syntrophobacterales(0.9956),f:Syntrophaceae(0.9919),g:Syntrophus(0.9829);
1911	OTU1911	d:Bacteria(1.0000),p:Bacteroidetes(0.8620),c:Bacteroidia(0.2113),o:Bacteroidales(0.0945),f:Marinilabiaceae(0.0296),g:Anaerophaga(0.0094);
1912	OTU1912	d:Bacteria(0.9379),p:Proteobacteria(0.1427),c:Gammaproteobacteria(0.0285),o:Oceanospirillales(0.0111),f:Oceanospirillaceae(0.0037),g:Sinobacterium(0.0031);
1913	OTU1913	d:Bacteria(1.0000),p:Tenericutes(0.9907),c:Mollicutes(0.8746),o:Anaeroplasmatales(0.5540),f:Anaeroplasmataceae(0.3872),g:Anaeroplasma(0.1150);
1914	OTU1914	d:Bacteria(1.0000),p:Bacteroidetes(0.9990),c:Bacteroidia(0.8931),o:Bacteroidales(0.7305),f:Prevotellaceae(0.2665),g:Prevotella(0.0637);
1915	OTU1915	d:Bacteria(1.0000),p:Actinobacteria(1.0000),c:Actinobacteria(1.0000),o:Actinomycetales(0.9973),f:Dietziaceae(0.9522),g:Dietzia(0.9722);
1916	OTU1916	d:Bacteria(1.0000),p:Bacteroidetes(0.9899),c:Bacteroidia(0.3967),o:Bacteroidales(0.1942),f:Marinilabiliaceae(0.0454),g:Mangroviflexus(0.0119);
1917	OTU1917	d:Bacteria(1.0000),p:Firmicutes(0.9998),c:Clostridia(0.9935),o:Clostridiales(0.9904),f:Clostridiaceae_1(0.9191),g:Clostridium_sensu_stricto(0.8846);
1918	OTU1918	d:Bacteria(1.0000),p:Proteobacteria(1.0000),c:Betaproteobacteria(0.9950),o:Burkholderiales(0.9883),f:Oxalobacteraceae(0.9847),g:Duganella(0.9189);
1919	OTU1919	d:Bacteria(1.0000),p:Firmicutes(0.9989),c:Erysipelotrichia(0.9814),o:Erysipelotrichales(0.9715),f:Erysipelotrichaceae(0.9357),g:Erysipelotrichaceae_incertae_sedis(0.8502);
1920	OTU1920	d:Bacteria(1.0000),p:Firmicutes(0.9985),c:Clostridia(0.9449),o:Clostridiales(0.8617),f:Lachnospiraceae(0.3068),g:Butyrivibrio(0.0637);
1921	OTU1921	d:Bacteria(1.0000),p:Bacteroidetes(0.9093),c:Sphingobacteriia(0.3342),o:Sphingobacteriales(0.1579),f:Sphingobacteriaceae(0.0668),g:Pedobacter(0.0119);
1922	OTU1922	d:Bacteria(1.0000),p:Firmicutes(0.5785),c:Clostridia(0.2725),o:Clostridiales(0.1218),f:Ruminococcaceae(0.0218),g:Clostridium_III(0.0077);
1923	OTU1923	d:Bacteria(1.0000),p:Firmicutes(0.9986),c:Erysipelotrichia(0.9207),o:Erysipelotrichales(0.8197),f:Erysipelotrichaceae(0.6553),g:Turicibacter(0.4804);
1924	OTU1924	d:Bacteria(1.0000),p:Firmicutes(0.8384),c:Clostridia(0.3342),o:Clostridiales(0.1579),f:Clostridiaceae_1(0.0454),g:Clostridium_sensu_stricto(0.0119);
1925	OTU1925	d:Bacteria(1.0000),p:Firmicutes(0.9992),c:Clostridia(0.9559),o:Clostridiales(0.9037),f:Ruminococcaceae(0.8425),g:Saccharofermentans(0.4282);
1926	OTU1926	d:Bacteria(1.0000),p:Firmicutes(0.9990),c:Clostridia(0.9943),o:Clostridiales(0.9954),f:Lachnospiraceae(0.9687),g:Clostridium_XlVa(0.9743);
1927	OTU1927	d:Bacteria(1.0000),p:Firmicutes(0.8384),c:Clostridia(0.3342),o:Clostridiales(0.1579),f:Gracilibacteraceae(0.0668),g:Gracilibacter(0.0143);
1928	OTU1928	d:Bacteria(1.0000),p:Bacteroidetes(0.9938),c:Bacteroidia(0.8746),o:Bacteroidales(0.6422),f:Prevotellaceae(0.1861),g:Paraprevotella(0.0409);
1929	OTU1929	d:Bacteria(1.0000),p:Firmicutes(0.9986),c:Clostridia(0.8931),o:Clostridiales(0.7305),f:Lachnospiraceae(0.4677),g:Parasporobacterium(0.0637);
1930	OTU1930	d:Bacteria(1.0000),p:Bacteroidetes(0.9993),c:Sphingobacteriia(0.2725),o:Sphingobacteriales(0.1218),f:Sphingobacteriaceae(0.0454),g:Solitalea(0.0119);
1931	OTU1931	d:Bacteria(0.7136),p:Lentisphaerae(0.0979),c:Lentisphaeria(0.0225),o:Victivallales(0.0087),f:Victivallaceae(0.0026),g:Victivallis(0.0024);
1932	OTU1932	d:Bacteria(1.0000),p:Firmicutes(0.2622),c:Negativicutes(0.0888),o:Selenomonadales(0.0400),f:Veillonellaceae(0.0140),g:Mitsuokella(0.0043);
1933	OTU1933	d:Bacteria(1.0000),p:Bacteroidetes(0.9093),c:Bacteroidia(0.2725),o:Bacteroidales(0.1218),f:Rikenellaceae(0.0454),g:Alistipes(0.0119);
1934	OTU1934	d:Bacteria(1.0000),p:Firmicutes(0.9922),c:Clostridia(0.8348),o:Clostridiales(0.4658),f:Lachnospiraceae(0.2665),g:Anaerostipes(0.0409);
1935	OTU1935	d:Bacteria(1.0000),p:Proteobacteria(0.7674),c:Deltaproteobacteria(0.3967),o:Bdellovibrionales(0.1942),f:Bdellovibrionaceae(0.0883),g:Vampirovibrio(0.0167);
1936	OTU1936	d:Bacteria(1.0000),p:Firmicutes(0.3677),c:Clostridia(0.1500),o:Clostridiales(0.0673),f:Clostridiales_Incertae_Sedis_XII(0.0140),g:Guggenheimella(0.0060);
1937	OTU1937	d:Bacteria(1.0000),p:Proteobacteria(0.6840),c:Deltaproteobacteria(0.2113),o:Desulfuromonadales(0.0136),f:Desulfuromonadaceae(0.0061),g:Pelobacter(0.0043);
1938	OTU1938	d:Bacteria(1.0000),p:Bacteroidetes(0.9984),c:Bacteroidia(0.9777),o:Bacteroidales(0.9693),f:Prevotellaceae(0.8778),g:Prevotella(0.7126);
1939	OTU1939	d:Bacteria(1.0000),p:Firmicutes(0.9986),c:Clostridia(0.9814),o:Clostridiales(0.9715),f:Lachnospiraceae(0.6553),g:Ruminococcus2(0.4804);
1940	OTU1940	d:Bacteria(0.7136),p:Proteobacteria(0.1203),c:Deltaproteobacteria(0.0255),o:Bdellovibrionales(0.0099),f:Bdellovibrionaceae(0.0031),g:Vampirovibrio(0.0027);
1941	OTU1941	d:Bacteria(1.0000),p:Actinobacteria(0.9946),c:Actinobacteria(0.8931),o:Coriobacteriales(0.7305),f:Coriobacteriaceae(0.5430),g:Enterorhabdus(0.0409);
1942	OTU1942	d:Bacteria(1.0000),p:Firmicutes(0.9914),c:Clostridia(0.8654),o:Clostridiales(0.5981),f:Ruminococcaceae(0.2665),g:Oscillibacter(0.0409);
1943	OTU1943	d:Bacteria(1.0000),p:Bacteroidetes(0.9996),c:Bacteroidia(0.9974),o:Bacteroidales(0.9986),f:Bacteroidaceae(0.9439),g:Bacteroides(0.9701);
1944	OTU1944	d:Bacteria(1.0000),p:Bacteroidetes(0.9993),c:Bacteroidia(0.9968),o:Bacteroidales(0.9979),f:Prevotellaceae(0.9604),g:Prevotella(0.9743);
1945	OTU1945	d:Bacteria(1.0000),p:Firmicutes(0.9990),c:Negativicutes(0.9850),o:Selenomonadales(0.9736),f:Veillonellaceae(0.9439),g:Dialister(0.7126);
1946	OTU1946	d:Bacteria(1.0000),p:Firmicutes(0.9566),c:Clostridia(0.8470),o:Clostridiales(0.5099),f:Ruminococcaceae(0.1861),g:Clostridium_IV(0.0215);
1947	OTU1947	d:Bacteria(1.0000),p:Firmicutes(0.8147),c:Clostridia(0.5219),o:Clostridiales(0.2668),f:Clostridiaceae_1(0.1097),g:Clostridium_sensu_stricto(0.0191);
1948	OTU1948	d:Bacteria(1.0000),p:Firmicutes(0.9986),c:Clostridia(0.9931),o:Clostridiales(0.9862),f:Ruminococcaceae(0.9837),g:Faecalibacterium(0.7126);
1949	OTU1949	d:Bacteria(1.0000),p:Firmicutes(0.8147),c:Bacilli(0.3967),o:Bacillales(0.1942),f:Bacillaceae_1(0.0883),g:Bacillus(0.0167);
1950	OTU1950	d:Bacteria(1.0000),p:Firmicutes(0.9983),c:Clostridia(0.9023),o:Clostridiales(0.7746),f:Lachnospiraceae(0.4677),g:Blautia(0.0865);
1951	OTU1951	d:Bacteria(1.0000),p:Firmicutes(0.9991),c:Clostridia(0.8838),o:Clostridiales(0.6864),f:Clostridiaceae_1(0.4275),g:Anaerosporobacter(0.1672);
1952	OTU1952	d:Bacteria(1.0000),p:Bacteroidetes(0.9930),c:Bacteroidia(0.9023),o:Bacteroidales(0.7746),f:Bacteroidaceae(0.5804),g:Bacteroides(0.3760);
1953	OTU1953	d:Bacteria(1.0000),p:Firmicutes(0.9987),c:Clostridia(0.9926),o:Clostridiales(0.9820),f:Ruminococcaceae(0.9274),g:Ruminococcus(0.8158);
1954	OTU1954	d:Bacteria(1.0000),p:Firmicutes(0.9992),c:Clostridia(0.9559),o:Clostridiales(0.9037),f:Lachnospiraceae(0.6928),g:Fusicatenibacter(0.4804);
1955	OTU1955	d:Bacteria(1.0000),p:Firmicutes(0.8147),c:Clostridia(0.5219),o:Clostridiales(0.2668),f:Clostridiaceae_3(0.0296),g:Brassicibacter(0.0094);
1956	OTU1956	d:Bacteria(1.0000),p:Bacteroidetes(0.9994),c:Bacteroidia(0.9969),o:Bacteroidales(0.9981),f:Bacteroidaceae(0.9274),g:Bacteroides(0.9189);
1957	OTU1957	d:Bacteria(1.0000),p:Proteobacteria(0.8384),c:Betaproteobacteria(0.5845),o:Burkholderiales(0.3031),f:Sutterellaceae(0.1525),g:Sutterella(0.0295);
1958	OTU1958	d:Bacteria(1.0000),p:Firmicutes(0.9987),c:Clostridia(0.9741),o:Clostridiales(0.9672),f:Lachnospiraceae(0.7676),g:Dorea(0.3760);
1959	OTU1959	d:Bacteria(1.0000),p:Bacteroidetes(0.8620),c:Sphingobacteriia(0.2113),o:Sphingobacteriales(0.0945),f:Sphingobacteriaceae(0.0218),g:Parapedobacter(0.0077);
1960	OTU1960	d:Bacteria(1.0000),p:Bacteroidetes(0.4731),c:Bacteroidia(0.2113),o:Bacteroidales(0.0945),f:Porphyromonadaceae(0.0296),g:Parabacteroides(0.0094);
1961	OTU1961	d:Bacteria(1.0000),p:Firmicutes(0.9984),c:Clostridia(0.9924),o:Clostridiales(0.9799),f:Lachnospiraceae(0.9274),g:Coprococcus(0.8502);
1962	OTU1962	d:Bacteria(1.0000),p:Verrucomicrobia(0.9914),c:Subdivision5(0.8838),g:Subdivision5_genera_incertae_sedis(0.2716);
1963	OTU1963	d:Bacteria(1.0000),p:Bacteroidetes(0.9899),c:Bacteroidia(0.8654),o:Bacteroidales(0.5981),f:Bacteroidaceae(0.3068),g:Bacteroides(0.0751);
1964	OTU1964	d:Bacteria(1.0000),p:Firmicutes(0.9992),c:Clostridia(0.9207),o:Clostridiales(0.8197),f:Lachnospiraceae(0.6179),g:Dorea(0.1150);
1965	OTU1965	d:Bacteria(1.0000),p:Firmicutes(0.9989),c:Clostridia(0.9595),o:Clostridiales(0.9177),f:Ruminococcaceae(0.8778),g:Clostridium_IV(0.7126);
1966	OTU1966	d:Bacteria(1.0000),p:Firmicutes(0.7674),c:Clostridia(0.3967),o:Clostridiales(0.1218),f:Ruminococcaceae(0.0454),g:Clostridium_IV(0.0119);
1967	OTU1967	d:Bacteria(1.0000),p:Bacteroidetes(0.4731),c:Bacteroidia(0.2113),o:Bacteroidales(0.0945),f:Porphyromonadaceae(0.0296),g:Parabacteroides(0.0094);
1968	OTU1968	d:Bacteria(1.0000),p:Bacteroidetes(0.8147),c:Sphingobacteriia(0.1500),o:Sphingobacteriales(0.0673),f:Sphingobacteriaceae(0.0140),g:Olivibacter(0.0060);
1969	OTU1969	d:Bacteria(1.0000),p:Firmicutes(0.9989),c:Clostridia(0.9115),o:Clostridiales(0.8057),f:Lachnospiraceae(0.6179),g:Roseburia(0.3238);
1970	OTU1970	d:Bacteria(1.0000),p:Firmicutes(0.9907),c:Clostridia(0.8746),o:Clostridiales(0.6422),f:Ruminococcaceae(0.3068),g:Papillibacter(0.0637);
1971	OTU1971	d:Bacteria(1.0000),p:Firmicutes(0.9988),c:Clostridia(0.9704),o:Clostridiales(0.9597),f:Lachnospiraceae(0.7676),g:Fusicatenibacter(0.3760);
1972	OTU1972	d:Bacteria(1.0000),p:Bacteroidetes(0.9988),c:Bacteroidia(0.9391),o:Bacteroidales(0.8477),f:Prevotellaceae(0.3470),g:Prevotella(0.0865);
1973	OTU1973	d:Bacteria(1.0000),p:Firmicutes(0.9093),c:Clostridia(0.3342),o:Clostridiales(0.1579),f:Lachnospiraceae(0.0668),g:Coprococcus(0.0143);
1974	OTU1974	d:Bacteria(1.0000),p:Firmicutes(0.9914),c:Clostridia(0.8746),o:Clostridiales(0.4216),f:Ruminococcaceae(0.2665),g:Ruminococcus(0.0637);
1975	OTU1975	d:Bacteria(1.0000),p:Firmicutes(0.9914),c:Bacilli(0.5845),o:Lactobacillales(0.3031),f:Lactobacillaceae(0.1525),g:Lactobacillus(0.0295);
1976	OTU1976	d:Bacteria(1.0000),p:Firmicutes(0.9946),c:Clostridia(0.9023),o:Clostridiales(0.7746),f:Ruminococcaceae(0.5055),g:Oscillibacter(0.0637);
1977	OTU1977	d:Bacteria(1.0000),p:Proteobacteria(0.9998),c:Gammaproteobacteria(0.9935),o:Pasteurellales(0.9862),f:Pasteurellaceae(0.9847),g:Actinobacillus(0.5327);
1978	OTU1978	d:Bacteria(1.0000),p:Firmicutes(0.9907),c:Clostridia(0.7097),o:Clostridiales(0.3775),f:Lachnospiraceae(0.2263),g:Ruminococcus2(0.0191);
1979	OTU1979	d:Bacteria(1.0000),p:Firmicutes(0.9987),c:Clostridia(0.9922),o:Clostridiales(0.9778),f:Lachnospiraceae(0.8425),g:Blautia(0.6095);
1980	OTU1980	d:Bacteria(1.0000),p:Tenericutes(0.3677),c:Mollicutes(0.1500),o:Acholeplasmatales(0.0673),f:Acholeplasmataceae(0.0218),g:Acholeplasma(0.0077);
1981	OTU1981	d:Bacteria(1.0000),p:Lentisphaerae(0.8857),c:Lentisphaeria(0.7097),o:Victivallales(0.3775),f:Victivallaceae(0.2263),g:Victivallis(0.0523);
1982	OTU1982	d:Bacteria(1.0000),p:Bacteroidetes(0.9985),c:Bacteroidia(0.9850),o:Bacteroidales(0.9736),f:Porphyromonadaceae(0.9274),g:Parabacteroides(0.8846);
1983	OTU1983	d:Bacteria(1.0000),p:Synergistetes(0.8620),c:Synergistia(0.6471),o:Synergistales(0.3394),f:Synergistaceae(0.1861),g:Lactivibrio(0.0143);
1984	OTU1984	d:Bacteria(1.0000),p:Firmicutes(0.9930),c:Clostridia(0.8746),o:Clostridiales(0.6422),f:Ruminococcaceae(0.1861),g:Sporobacter(0.0409);
1985	OTU1985	d:Bacteria(1.0000),p:Synergistetes(0.5785),c:Synergistia(0.2725),o:Synergistales(0.1218),f:Synergistaceae(0.0454),g:Lactivibrio(0.0094);
1986	OTU1986	d:Bacteria(1.0000),p:Proteobacteria(0.9899),c:Betaproteobacteria(0.8348),o:Burkholderiales(0.4658),f:Sutterellaceae(0.2665),g:Sutterella(0.0637);
1987	OTU1987	d:Bacteria(1.0000),p:Firmicutes(0.9914),c:Clostridia(0.8838),o:Clostridiales(0.6864),f:Lachnospiraceae(0.5055),g:Roseburia(0.0751);
1988	OTU1988	d:Bacteria(1.0000),p:Proteobacteria(0.4731),c:Deltaproteobacteria(0.2113),o:Bdellovibrionales(0.0945),f:Bdellovibrionaceae(0.0296),g:Vampirovibrio(0.0094);
1989	OTU1989	d:Bacteria(1.0000),p:Firmicutes(0.9991),c:Clostridia(0.9522),o:Clostridiales(0.8897),f:Lachnospiraceae(0.7302),g:Coprococcus(0.3760);
1990	OTU1990	d:Bacteria(1.0000),p:Bacteroidetes(0.8147),c:Bacteroidia(0.3967),o:Bacteroidales(0.1942),f:Bacteroidaceae(0.0140),g:Bacteroides(0.0060);
1991	OTU1991	d:Bacteria(1.0000),p:Firmicutes(0.9938),c:Clostridia(0.8838),o:Clostridiales(0.6422),f:Ruminococcaceae(0.3470),g:Intestinimonas(0.0215);
1992	OTU1992	d:Bacteria(1.0000),p:Bacteroidetes(0.8384),c:Bacteroidia(0.0345),o:Bacteroidales(0.0136),f:Prolixibacteraceae(0.0061),g:Prolixibacter(0.0043);
1993	OTU1993	d:Bacteria(1.0000),p:Synergistetes(0.9899),c:Synergistia(0.8654),o:Synergistales(0.5981),f:Synergistaceae(0.4275),g:Pyramidobacter(0.1672);
1994	OTU1994	d:Bacteria(1.0000),p:Firmicutes(0.7911),c:Bacilli(0.3342),o:Bacillales(0.1579),f:Bacillaceae_1(0.0668),g:Bacillus(0.0143);
1995	OTU1995	d:Bacteria(1.0000),p:Proteobacteria(0.6840),c:Deltaproteobacteria(0.3342),o:Bdellovibrionales(0.1579),f:Bdellovibrionaceae(0.0668),g:Vampirovibrio(0.0143);
1996	OTU1996	d:Bacteria(1.0000),p:Proteobacteria(0.9993),c:Betaproteobacteria(0.9850),o:Methylophilales(0.8477),f:Methylophilaceae(0.7302),g:Methylophilus(0.3760);
1997	OTU1997	d:Bacteria(1.0000),p:Actinobacteria(0.9992),c:Actinobacteria(0.9595),o:Bifidobacteriales(0.8757),f:Bifidobacteriaceae(0.8051),g:Bifidobacterium(0.6438);
1998	OTU1998	d:Bacteria(1.0000),p:Bacteroidetes(0.9983),c:Bacteroidia(0.9668),o:Bacteroidales(0.9457),f:Bacteroidaceae(0.5430),g:Bacteroides(0.3238);
1999	OTU1999	d:Bacteria(1.0000),p:Bacteroidetes(0.7911),c:Sphingobacteriia(0.0888),o:Sphingobacteriales(0.0400),f:Sphingobacteriaceae(0.0140),g:Solitalea(0.0060);
[truncated: 239 more rows]

## Sheet: Sheet 2
Listing of OTUs that are categorized as either MGA or MGD. The top section is MGA ('lower GI preference'). The bottom section is MGD ('upper GI preference')
OTUs with significant fits (p<0.05) with the linear model for MGA ('lower GI preference') and using 1:7 as the independent variable.
	OTU1	1 "OTU1" "d:Bacteria(1.0000),p:Bacteroidetes(1.0000),c:Bacteroidia(1.0000),o:Bacteroidales(1.0000),f:Prevotellaceae(0.9970),g:Prevotella(0.9972);"
	OTU3	3 "OTU3" "d:Bacteria(1.0000),p:Proteobacteria(0.3677),c:Deltaproteobacteria(0.1500),o:Bdellovibrionales(0.0673),f:Bdellovibrionaceae(0.0218),g:Vampirovibrio(0.0077);"
	OTU6	6 "OTU6" "d:Bacteria(1.0000),p:Firmicutes(0.9999),c:Negativicutes(0.9937),o:Selenomonadales(0.9926),f:Veillonellaceae(0.9878),g:Dialister(0.9701);"
	OTU13	13 "OTU13" "d:Bacteria(1.0000),p:Firmicutes(0.9988),c:Clostridia(0.9948),o:Clostridiales(0.9958),f:Lachnospiraceae(0.9908),g:Coprococcus(0.9829);"
	OTU16	16 "OTU16" "d:Bacteria(1.0000),p:Proteobacteria(0.9962),c:Deltaproteobacteria(0.8931),o:Desulfovibrionales(0.7305),f:Desulfovibrionaceae(0.5430),g:Desulfovibrio(0.2194);"
	OTU20	20 "OTU20" "d:Bacteria(1.0000),p:Tenericutes(0.2622),c:Mollicutes(0.0888),o:Acholeplasmatales(0.0400),f:Acholeplasmataceae(0.0140),g:Acholeplasma(0.0060);"
	OTU21	21 "OTU21" "d:Bacteria(1.0000),p:Bacteroidetes(0.9996),c:Bacteroidia(0.9933),o:Bacteroidales(0.9883),f:Rikenellaceae(0.9847),g:Alistipes(0.9829);"
	OTU26	26 "OTU26" "d:Bacteria(1.0000),p:Firmicutes(1.0000),c:Bacilli(0.9926),o:Lactobacillales(0.9820),f:Lactobacillaceae(0.9770),g:Lactobacillus(0.9786);"
	OTU30	30 "OTU30" "d:Bacteria(1.0000),p:Firmicutes(0.9995),c:Clostridia(0.9391),o:Clostridiales(0.8477),f:Lachnospiraceae(0.7302),g:Lachnospiracea_incertae_sedis(0.5751);"
	OTU31	31 "OTU31" "d:Bacteria(1.0000),p:Firmicutes(0.9983),c:Clostridia(0.9931),o:Clostridiales(0.9862),f:Ruminococcaceae(0.9847),g:Clostridium_IV(0.9786);"
	OTU38	38 "OTU38" "d:Bacteria(1.0000),p:Firmicutes(0.9989),c:Clostridia(0.9391),o:Clostridiales(0.8477),f:Lachnospiraceae(0.5430),g:Clostridium_XlVa(0.2194);"
	OTU44	44 "OTU44" "d:Bacteria(1.0000),p:Firmicutes(0.9994),c:Clostridia(0.9969),o:Clostridiales(0.9981),f:Ruminococcaceae(0.9979),g:Gemmiger(0.8158);"
	OTU45	45 "OTU45" "d:Bacteria(1.0000),p:Firmicutes(0.9914),c:Clostridia(0.8562),o:Clostridiales(0.5540),f:Ruminococcaceae(0.2263),g:Papillibacter(0.0295);"
	OTU47	47 "OTU47" "d:Bacteria(1.0000),p:Firmicutes(0.9802),c:Clostridia(0.8348),o:Clostridiales(0.4658),f:Ruminococcaceae(0.2665),g:Ethanoligenens(0.0191);"
	OTU53	53 "OTU53" "d:Bacteria(1.0000),p:Firmicutes(0.9989),c:Clostridia(0.9486),o:Clostridiales(0.8757),f:Lachnospiraceae(0.8051),g:Lachnospiracea_incertae_sedis(0.5751);"
	OTU74	74 "OTU74" "d:Bacteria(1.0000),p:Firmicutes(0.9938),c:Clostridia(0.9115),o:Clostridiales(0.8057),f:Ruminococcaceae(0.4677),g:Sporobacter(0.0637);"
	OTU82	82 "OTU82" "d:Bacteria(1.0000),p:Firmicutes(0.9992),c:Clostridia(0.9299),o:Clostridiales(0.8337),f:Ruminococcaceae(0.6928),g:Clostridium_IV(0.4282);"
	OTU106	106 "OTU106" "d:Bacteria(1.0000),p:Firmicutes(0.7911),c:Clostridia(0.4593),o:Clostridiales(0.2305),f:Clostridiaceae_4(0.0296),g:Thermotalea(0.0094);"
	OTU175	175 "OTU175" "d:Bacteria(1.0000),p:Bacteroidetes(0.9998),c:Bacteroidia(0.9978),o:Bacteroidales(0.9988),f:Prevotellaceae(0.9837),g:Prevotella(0.9807);"
	OTU187	187 "OTU187" "d:Bacteria(1.0000),p:Bacteroidetes(0.9997),c:Bacteroidia(0.9946),o:Bacteroidales(0.9956),f:Prevotellaceae(0.9770),g:Prevotella(0.9786);"
	OTU200	200 "OTU200" "d:Bacteria(1.0000),p:Firmicutes(0.9988),c:Clostridia(0.9595),o:Clostridiales(0.9177),f:Lachnospiraceae(0.5804),g:Lactonifactor(0.3238);"
	OTU305	305 "OTU305" "d:Bacteria(1.0000),p:Bacteroidetes(0.9999),c:Bacteroidia(0.9990),o:Bacteroidales(0.9994),f:Prevotellaceae(0.9919),g:Prevotella(0.9935);"
	OTU470	470 "OTU470" "d:Bacteria(1.0000),p:Tenericutes(0.2622),c:Mollicutes(0.0888),o:Entomoplasmatales(0.0400),f:Entomoplasmataceae(0.0061),g:Mesoplasma(0.0043);"
	OTU486	486 "OTU486" "d:Bacteria(1.0000),p:Bacteroidetes(0.9996),c:Bacteroidia(0.9946),o:Bacteroidales(0.9956),f:Prevotellaceae(0.9837),g:Prevotella(0.9807);"
	OTU588	588 "OTU588" "d:Bacteria(1.0000),p:Bacteroidetes(0.9996),c:Bacteroidia(0.9974),o:Bacteroidales(0.9986),f:Prevotellaceae(0.9857),g:Prevotella(0.9701);"
	OTU612	612 "OTU612" "d:Bacteria(1.0000),p:Firmicutes(0.9983),c:Clostridia(0.9937),o:Clostridiales(0.9926),f:Ruminococcaceae(0.9857),g:Gemmiger(0.5327);"
	OTU755	755 "OTU755" "d:Bacteria(1.0000),p:Bacteroidetes(0.9954),c:Bacteroidia(0.9299),o:Bacteroidales(0.8337),f:Prevotellaceae(0.6928),g:Prevotella(0.5327);"
	OTU946	946 "OTU946" "d:Bacteria(1.0000),p:Bacteroidetes(0.9995),c:Bacteroidia(0.9941),o:Bacteroidales(0.9952),f:Prevotellaceae(0.9847),g:Prevotella(0.9743);"
	OTU1956	1956 "OTU1956" "d:Bacteria(1.0000),p:Bacteroidetes(0.9994),c:Bacteroidia(0.9969),o:Bacteroidales(0.9981),f:Bacteroidaceae(0.9274),g:Bacteroides(0.9189);"
OTUs with significant fits (p<0.05) with the linear model for MGD ('upper GI preference') and using 1:7 as the independent variable.
	OTU12	12 "OTU12" "d:Bacteria(1.0000),p:Bacteroidetes(1.0000),c:Bacteroidia(1.0000),o:Bacteroidales(1.0000),f:Bacteroidaceae(0.9867),g:Bacteroides(0.9871);"
	OTU19	19 "OTU19" "d:Bacteria(1.0000),p:Firmicutes(1.0000),c:Clostridia(0.9950),o:Clostridiales(0.9960),f:Lachnospiraceae(0.9888),g:Roseburia(0.9786);"
	OTU24	24 "OTU24" "d:Bacteria(1.0000),p:Firmicutes(1.0000),c:Clostridia(0.9941),o:Clostridiales(0.9952),f:Lachnospiraceae(0.9837),g:Dorea(0.9701);"
	OTU27	27 "OTU27" "d:Bacteria(1.0000),p:Firmicutes(0.9990),c:Clostridia(0.9963),o:Clostridiales(0.9973),f:Ruminococcaceae(0.9939),g:Ruminococcus(0.9935);"
	OTU36	36 "OTU36" "d:Bacteria(1.0000),p:Firmicutes(0.9992),c:Erysipelotrichia(0.9595),o:Erysipelotrichales(0.9177),f:Erysipelotrichaceae(0.8861),g:Clostridium_XVIII(0.3760);"
	OTU51	51 "OTU51" "d:Bacteria(1.0000),p:Firmicutes(1.0000),c:Clostridia(0.9952),o:Clostridiales(0.9962),f:Lachnospiraceae(0.9847),g:Ruminococcus2(0.9743);"
	OTU54	54 "OTU54" "d:Bacteria(1.0000),p:Firmicutes(1.0000),c:Clostridia(0.9958),o:Clostridiales(0.9968),f:Lachnospiraceae(0.9770),g:Blautia(0.9743);"
	OTU55	55 "OTU55" "d:Bacteria(1.0000),p:Firmicutes(0.9994),c:Clostridia(0.9952),o:Clostridiales(0.9962),f:Lachnospiraceae(0.9867),g:Coprococcus(0.9850);"
	OTU56	56 "OTU56" "d:Bacteria(1.0000),p:Firmicutes(0.9993),c:Clostridia(0.9449),o:Clostridiales(0.8617),f:Eubacteriaceae(0.6179),g:Eubacterium(0.4282);"
	OTU67	67 "OTU67" "d:Bacteria(1.0000),p:Firmicutes(0.9994),c:Negativicutes(0.9958),o:Selenomonadales(0.9968),f:Acidaminococcaceae(0.9939),g:Phascolarctobacterium(0.9829);"
	OTU70	70 "OTU70" "d:Bacteria(1.0000),p:Firmicutes(0.9093),c:Clostridia(0.7723),o:Clostridiales(0.4216),f:Lachnospiraceae(0.1097),g:Coprococcus(0.0191);"
	OTU79	79 "OTU79" "d:Bacteria(1.0000),p:Firmicutes(1.0000),c:Clostridia(0.9961),o:Clostridiales(0.9970),f:Lachnospiraceae(0.9867),g:Blautia(0.9765);"
	OTU85	85 "OTU85" "d:Bacteria(1.0000),p:Actinobacteria(0.9985),c:Actinobacteria(0.9943),o:Coriobacteriales(0.9954),f:Coriobacteriaceae(0.9908),g:Collinsella(0.9722);"
	OTU87	87 "OTU87" "d:Bacteria(1.0000),p:Firmicutes(0.9995),c:Clostridia(0.9922),o:Clostridiales(0.9778),f:Lachnospiraceae(0.8051),g:Ruminococcus2(0.5327);"
	OTU89	89 "OTU89" "d:Bacteria(1.0000),p:Firmicutes(1.0000),c:Clostridia(0.9954),o:Clostridiales(0.9964),f:Lachnospiraceae(0.9770),g:Ruminococcus2(0.9722);"
	OTU91	91 "OTU91" "d:Bacteria(1.0000),p:Firmicutes(0.9991),c:Clostridia(0.9023),o:Clostridiales(0.7746),f:Lachnospiraceae(0.5804),g:Clostridium_XlVa(0.2194);"
	OTU92	92 "OTU92" "d:Bacteria(1.0000),p:Firmicutes(0.9994),c:Clostridia(0.9704),o:Clostridiales(0.9597),f:Lachnospiraceae(0.8051),g:Clostridium_XlVa(0.6095);"
	OTU111	111 "OTU111" "d:Bacteria(1.0000),p:Firmicutes(0.9988),c:Clostridia(0.9299),o:Clostridiales(0.8337),f:Clostridiaceae_1(0.4677),g:Anaerosporobacter(0.2194);"
	OTU115	115 "OTU115" "d:Bacteria(1.0000),p:Firmicutes(0.9990),c:Clostridia(0.9741),o:Clostridiales(0.9672),f:Ruminococcaceae(0.8943),g:Clostridium_IV(0.4804);"
	OTU124	124 "OTU124" "d:Bacteria(1.0000),p:Firmicutes(1.0000),c:Bacilli(1.0000),o:Lactobacillales(0.9966),f:Streptococcaceae(0.9908),g:Streptococcus(0.9957);"
	OTU152	152 "OTU152" "d:Bacteria(1.0000),p:Firmicutes(0.9990),c:Clostridia(0.9115),o:Clostridiales(0.8057),f:Clostridiaceae_1(0.4677),g:Anaerosporobacter(0.2194);"
	OTU158	158 "OTU158" "d:Bacteria(1.0000),p:Firmicutes(0.9990),c:Clostridia(0.9559),o:Clostridiales(0.9037),f:Lachnospiraceae(0.6928),g:Blautia(0.2716);"
	OTU167	167 "OTU167" "d:Bacteria(0.0015),p:Actinobacteria(0.0000),c:Actinobacteria(0.0000),o:Actinomycetales(0.0000),f:Microbacteriaceae(0.0000),g:Leifsonia(0.0000);"
	OTU178	178 "OTU178" "d:Bacteria(1.0000),p:Firmicutes(0.9938),c:Clostridia(0.8931),o:Clostridiales(0.7305),f:Clostridiales_Incertae_Sedis_XIII(0.3068),g:Mogibacterium(0.0751);"
	OTU239	239 "OTU239" "d:Bacteria(1.0000),p:Firmicutes(1.0000),c:Bacilli(1.0000),o:Lactobacillales(0.9970),f:Streptococcaceae(0.9939),g:Streptococcus(0.9957);"
	OTU242	242 "OTU242" "d:Bacteria(1.0000),p:Firmicutes(0.9984),c:Clostridia(0.9943),o:Clostridiales(0.9954),f:Ruminococcaceae(0.9898),g:Faecalibacterium(0.8158);"
	OTU274	274 "OTU274" "d:Bacteria(1.0000),p:Firmicutes(0.9986),c:Clostridia(0.9929),o:Clostridiales(0.9841),f:Lachnospiraceae(0.9109),g:Ruminococcus2(0.7126);"
	OTU320	320 "OTU320" "d:Bacteria(1.0000),p:Firmicutes(0.9991),c:Clostridia(0.9631),o:Clostridiales(0.9317),f:Lachnospiraceae(0.8425),g:Clostridium_XlVa(0.5327);"

## Sheet: Sheet 3
OTUs observed having ascending or descending gradients in relative abundance with a breakpoint at the ascending colon.
	coef_hs1	coef_hs2
OTU4	0.0084086674	-2.356888e-03		GAB	4 "OTU4" "d:Bacteria(1.0000),p:Bacteroidetes(1.0000),c:Bacteroidia(1.0000),o:Bacteroidales(1.0000),f:Bacteroidaceae(0.9898),g:Bacteroides(0.9935);"
OTU7	0.0627864956	-2.102281e-02		GAB	7 "OTU7" "d:Bacteria(1.0000),p:Firmicutes(0.9991),c:Clostridia(0.9963),o:Clostridiales(0.9973),f:Ruminococcaceae(0.9972),g:Faecalibacterium(0.9807);"
OTU8	-0.0052906291	1.918814e-03		GDB	8 "OTU8" "d:Bacteria(1.0000),p:Actinobacteria(1.0000),c:Actinobacteria(1.0000),o:Bifidobacteriales(1.0000),f:Bifidobacteriaceae(1.0000),g:Bifidobacterium(0.9893);"
OTU22	-0.0044083883	4.394658e-04		GDB	22 "OTU22" "d:Bacteria(1.0000),p:Firmicutes(1.0000),c:Clostridia(0.9963),o:Clostridiales(0.9973),f:Lachnospiraceae(0.9888),g:Fusicatenibacter(0.9786);"
OTU27	-0.0008343980	7.894508e-05		GDB	27 "OTU27" "d:Bacteria(1.0000),p:Firmicutes(0.9990),c:Clostridia(0.9963),o:Clostridiales(0.9973),f:Ruminococcaceae(0.9939),g:Ruminococcus(0.9935);"
OTU32	-0.0006761458	2.545165e-04		GDB	32 "OTU32" "d:Bacteria(1.0000),p:Firmicutes(0.9329),c:Clostridia(0.7097),o:Clostridiales(0.3775),f:Clostridiaceae_2(0.1525),g:Alkaliphilus(0.0295);"
OTU40	-0.0012204861	7.613050e-04		GDB	38 "OTU40" "d:Bacteria(1.0000),p:Firmicutes(0.9992),c:Clostridia(0.9522),o:Clostridiales(0.8897),f:Ruminococcaceae(0.6928),g:Oscillibacter(0.1672);"
OTU43	0.0067431240	-2.641483e-03		GAB	39 "OTU43" "d:Bacteria(1.0000),p:Proteobacteria(1.0000),c:Betaproteobacteria(0.9950),o:Burkholderiales(0.9954),f:Sutterellaceae(0.9878),g:Sutterella(0.9893);"
OTU45	-0.0009756221	1.274136e-03		GDB	41 "OTU45" "d:Bacteria(1.0000),p:Firmicutes(0.9914),c:Clostridia(0.8562),o:Clostridiales(0.5540),f:Ruminococcaceae(0.2263),g:Papillibacter(0.0295);"
OTU49	-0.0028454971	9.611912e-04		GDB	44 "OTU49" "d:Bacteria(1.0000),p:Firmicutes(0.9802),c:Clostridia(0.7723),o:Clostridiales(0.4216),f:Ruminococcaceae(0.1097),g:Clostridium_IV(0.0191);"
OTU51	0.0193531610	-1.700757e-02		GAB	46 "OTU51" "d:Bacteria(1.0000),p:Firmicutes(1.0000),c:Clostridia(0.9952),o:Clostridiales(0.9962),f:Lachnospiraceae(0.9847),g:Ruminococcus2(0.9743);"
OTU64	-0.0011393311	2.359007e-04		GDB	54 "OTU64" "d:Bacteria(1.0000),p:Firmicutes(0.9987),c:Clostridia(0.9924),o:Clostridiales(0.9799),f:Ruminococcaceae(0.9687),g:Gemmiger(0.3238);"
OTU71	-0.0014201189	5.895748e-04		GDB	58 "OTU71" "d:Bacteria(1.0000),p:Firmicutes(0.9987),c:Negativicutes(0.9941),o:Selenomonadales(0.9952),f:Veillonellaceae(0.9898),g:Mitsuokella(0.9189);"
OTU83	-0.0005398271	2.458890e-04		GDB	68 "OTU83" "d:Bacteria(1.0000),p:Firmicutes(0.9970),c:Clostridia(0.9299),o:Clostridiales(0.8337),f:Ruminococcaceae(0.3872),g:Clostridium_III(0.1150);"
OTU91	0.0051861437	-3.846669e-03		GAB	73 "OTU91" "d:Bacteria(1.0000),p:Firmicutes(0.9991),c:Clostridia(0.9023),o:Clostridiales(0.7746),f:Lachnospiraceae(0.5804),g:Clostridium_XlVa(0.2194);"
OTU110	-0.0008226745	2.395876e-04		GDB	85 "OTU110" "d:Bacteria(1.0000),p:Firmicutes(0.9986),c:Clostridia(0.9668),o:Clostridiales(0.9457),f:Ruminococcaceae(0.9026),g:Faecalibacterium(0.1672);"
OTU117	-0.0030405037	5.950714e-04		GDB	90 "OTU117" "d:Bacteria(1.0000),p:Verrucomicrobia(0.9996),c:Verrucomicrobiae(0.9971),o:Verrucomicrobiales(0.9983),f:Verrucomicrobiaceae(0.9975),g:Akkermansia(0.9976);"
OTU946	-0.0021155611	2.610672e-03		GDB	132 "OTU946" "d:Bacteria(1.0000),p:Bacteroidetes(0.9995),c:Bacteroidia(0.9941),o:Bacteroidales(0.9952),f:Prevotellaceae(0.9847),g:Prevotella(0.9743);"

## Sheet: Sheet 4
OTUs observed having ascending or descending gradients in relative abundance with a breakpoint at the transverse colon
	coef_hs1	coef_hs2
OTU7	0.0502072281	-0.0347417518	"OTU7" "d:Bacteria(1.0000),p:Firmicutes(0.9991),c:Clostridia(0.9963),o:Clostridiales(0.9973),f:Ruminococcaceae(0.9972),g:Faecalibacterium(0.9807);"
OTU8	-0.0029199847	0.0016343443	"OTU8" "d:Bacteria(1.0000),p:Actinobacteria(1.0000),c:Actinobacteria(1.0000),o:Bifidobacteriales(1.0000),f:Bifidobacteriaceae(1.0000),g:Bifidobacterium(0.9893);"
OTU27	-0.0005283675	0.0001070297	"OTU27" "d:Bacteria(1.0000),p:Firmicutes(0.9990),c:Clostridia(0.9963),o:Clostridiales(0.9973),f:Ruminococcaceae(0.9939),g:Ruminococcus(0.9935);"
OTU71	-0.0007530502	0.0005148926	"OTU71" "d:Bacteria(1.0000),p:Firmicutes(0.9987),c:Negativicutes(0.9941),o:Selenomonadales(0.9952),f:Veillonellaceae(0.9898),g:Mitsuokella(0.9189);"
OTU83	-0.0002983046	0.0002727185	"OTU83" "d:Bacteria(1.0000),p:Firmicutes(0.9970),c:Clostridia(0.9299),o:Clostridiales(0.8337),f:Ruminococcaceae(0.3872),g:Clostridium_III(0.1150);"
OTU110	-0.0004952171	0.0001735023	"OTU110" "d:Bacteria(1.0000),p:Firmicutes(0.9986),c:Clostridia(0.9668),o:Clostridiales(0.9457),f:Ruminococcaceae(0.9026),g:Faecalibacterium(0.1672);"

## Sheet: Sheet 5
OTUs observed having ascending or descending gradients in relative abundance with a breakpoint at the descending colon
	coef_hs1	coef_hs2
OTU7	0.0319813260	-0.0350304475	"OTU7" "d:Bacteria(1.0000),p:Firmicutes(0.9991),c:Clostridia(0.9963),o:Clostridiales(0.9973),f:Ruminococcaceae(0.9972),g:Faecalibacterium(0.9807);"
OTU110	-0.0003303651	0.0002413120	"OTU110" "d:Bacteria(1.0000),p:Firmicutes(0.9986),c:Clostridia(0.9668),o:Clostridiales(0.9457),f:Ruminococcaceae(0.9026),g:Faecalibacterium(0.1672);"
OTU117	-0.0012782550	0.0011943041	"OTU117" "d:Bacteria(1.0000),p:Verrucomicrobia(0.9996),c:Verrucomicrobiae(0.9971),o:Verrucomicrobiales(0.9983),f:Verrucomicrobiaceae(0.9975),g:Akkermansia(0.9976);"

## Sheet: Sheet 6
Exact test results comparing terminal ileum to all other regions
	logFC	logCPM	PValue	FDR	Habitat specialist (HS) or avoider (HA)
OTU70	-3.8498943	8.851222	4.715134e-15	6.412582e-13	HS
OTU105	-4.0739541	10.346172	1.134655e-14	7.715655e-13	HS
OTU97	-2.7755141	10.014200	3.731774e-14	1.691738e-12	HS
OTU24	-2.5943856	11.333258	4.766679e-12	1.620671e-10	HS
OTU48	-2.3765932	10.030157	8.802226e-11	2.394205e-09	HS
OTU124	-2.8654297	9.381795	1.176416e-10	2.666542e-09	HS
OTU239	-3.2668784	10.547994	7.381256e-10	1.434073e-08	HS
OTU1956	3.4110338	10.609959	2.611598e-09	4.439716e-08	HA
OTU89	-2.0975013	11.282940	1.917001e-08	2.896801e-07	HS
OTU54	-1.6786552	10.380417	1.937700e-07	2.635272e-06	HS
OTU27	-1.7671408	9.608120	4.590895e-07	5.676016e-06	HS
OTU22	-1.5858860	12.011511	2.131982e-06	2.416246e-05	HS
OTU85	-2.0759393	8.907488	4.087919e-06	4.276592e-05	HS
OTU305	3.2568004	10.705315	5.330185e-06	5.177894e-05	HA
OTU56	-1.7136784	10.613821	7.754662e-06	7.030894e-05	HS
OTU755	2.6228072	9.460117	2.280764e-05	1.938649e-04	HA
OTU37	-1.5279196	10.163301	4.147764e-05	3.318212e-04	HS
OTU79	-1.6158567	9.974564	8.124449e-05	6.138473e-04	HS
OTU612	2.2375178	9.905260	1.009710e-04	7.227396e-04	HA
OTU274	-1.5572975	9.652375	1.562755e-04	1.062673e-03	HS
OTU409	-1.4588943	10.041433	3.485388e-04	2.201725e-03	HS
OTU29	-1.1681730	11.421347	3.561613e-04	2.201725e-03	HS
OTU2	-1.3887065	14.819833	6.288515e-04	3.718427e-03	HS
OTU16	1.5945596	11.447150	9.700048e-04	5.496694e-03	HA
OTU68	-1.1412738	11.026846	1.219767e-03	6.635534e-03	HS
OTU111	-1.3837358	10.809797	2.362938e-03	1.235998e-02	HS
OTU67	-1.3802739	9.612461	2.596159e-03	1.307695e-02	HS
OTU115	-0.9283388	10.302276	3.774769e-03	1.780528e-02	HS
OTU117	-1.3614040	11.528186	3.796714e-03	1.780528e-02	HS
OTU588	1.6974152	10.443648	4.972636e-03	2.254261e-02	HA
OTU331	-1.5408729	9.535938	6.280763e-03	2.755431e-02	HS
OTU743	2.0029914	9.774853	6.579081e-03	2.796109e-02	HA
OTU470	1.6483874	10.290363	6.909797e-03	2.847674e-02	HA
OTU60	-0.9451748	11.617164	7.437800e-03	2.975120e-02	HS
OTU7	0.8362748	18.090997	7.843615e-03	3.047805e-02	HA
OTU12	-0.7377980	13.105628	9.370489e-03	3.539962e-02	HS

## Sheet: Sheet 7
Exact test results comparing ileocecal valve to all others
	logFC	logCPM	PValue	FDR	Habitat specialist (HS) or avoider (HA)
OTU152	-1.4539281	10.159753	4.659133e-05	0.00535603	HS
OTU92	-1.3949268	13.295186	7.876514e-05	0.00535603	HS
OTU158	-1.1327819	11.530322	3.247268e-04	0.01190195	HS
OTU242	-1.0474519	15.104339	3.616385e-04	0.01190195	HS
OTU178	-1.8879561	10.384223	4.375718e-04	0.01190195	HS
OTU1	1.3786489	16.432598	6.038395e-04	0.01368703	HA
OTU87	-1.6113903	10.351537	1.451973e-03	0.02617935	HS
OTU19	-1.2783458	12.935838	1.539962e-03	0.02617935	HS

## Sheet: Sheet 8
Exact test comparing ascending colon to all others
	logFC	logCPM	PValue	FDR	Habitat specialist (HS) or avoider (HA)
OTU51	-2.0920559	15.029580	2.010176e-05	0.0009261631	HS
OTU49	1.4359162	12.256775	2.013477e-05	0.0009261631	HA
OTU43	-1.2268030	13.773669	2.043007e-05	0.0009261631	HS
OTU109	-1.4707140	10.746132	6.031370e-05	0.0020506657	HS
OTU131	-1.5303380	9.818639	8.629094e-05	0.0023471136	HS
OTU107	-1.4987038	10.856750	1.192155e-04	0.0027022176	HS
OTU743	-1.5610263	9.774439	1.808216e-04	0.0034761832	HS
OTU18	-1.0341947	13.102588	2.044814e-04	0.0034761832	HS
OTU343	-1.5844010	10.629573	2.751635e-04	0.0041580263	HS
OTU4	-0.9054569	14.835297	3.425818e-04	0.0046591123	HS
OTU415	1.4495133	10.913682	4.690326e-04	0.0057989487	HA
OTU260	-1.2194791	11.241803	9.353361e-04	0.0106004753	HS
OTU71	1.3782620	11.101089	1.306028e-03	0.0126890602	HA
OTU91	-1.2161343	13.573219	1.357347e-03	0.0126890602	HS
OTU113	-1.0107647	10.399838	1.399529e-03	0.0126890602	HS
OTU117	2.0235264	11.530481	1.865125e-03	0.0156708768	HA
OTU9	-0.8809087	15.389789	1.991662e-03	0.0156708768	HS
OTU39	-0.8199628	12.298198	2.074087e-03	0.0156708768	HS
OTU8	1.2567270	12.942573	2.258456e-03	0.0161657884	HA
OTU57	-0.8700621	12.868132	2.914656e-03	0.0178000916	HS
OTU32	1.5230195	9.928887	2.948981e-03	0.0178000916	HA
OTU59	-1.0890588	11.034022	3.070673e-03	0.0178000916	HS
OTU44	0.8313182	12.481322	3.104451e-03	0.0178000916	HS
OTU35	-0.9692358	12.512616	3.271651e-03	0.0178000916	HS
OTU28	-0.8744510	13.886512	3.397314e-03	0.0178000916	HS
OTU22	1.5249159	12.011699	3.402959e-03	0.0178000916	HA
OTU486	1.6979150	10.400861	3.859389e-03	0.0194398847	HA
OTU55	-1.0563063	13.402490	4.712251e-03	0.0228880770	HS
OTU110	1.1279494	10.585422	5.304340e-03	0.0248755277	HA
OTU60	1.1767628	11.617156	6.489176e-03	0.0286664378	HA
OTU776	-1.1244898	10.027482	6.534262e-03	0.0286664378	HS
OTU136	-0.9884364	11.794163	6.907160e-03	0.0293554285	HS
OTU93	1.4222169	10.570937	7.166427e-03	0.0295343677	HA
OTU184	-0.9738254	10.605206	7.468762e-03	0.0298750465	HS
OTU56	1.6160806	10.616891	8.412016e-03	0.0318535711	HA
OTU1210	-0.8606168	12.019883	8.431828e-03	0.0318535711	HS

## Sheet: Sheet 9
Exact test comparison of rectum to all others
	logFC	logCPM	PValue	FDR	Habitat specialist (HS) or avoider (HA)
OTU14	1.5562183	13.789481	4.015839e-06	0.0005461541	HA
OTU51	-2.6924569	15.029628	6.677986e-04	0.0454103045	HS

## Sheet: Sheet 10
Ordered Lists of Genera and the corresponding OTUs for the heat maps of both the correlations and the time-series analysis
Ordered list of Genera	Ordered list of OTUs
1 "Vampirovibrio"	1 "OTU10"
2 "Vampirovibrio"	2 "OTU3"
3 "Desulfovibrio"	3 "OTU16"
4 "Ruminococcus2"	4 "OTU409"
5 "Ruminococcus2"	5 "OTU89"
6 "Ruminococcus2"	6 "OTU87"
7 "Ruminococcus2"	7 "OTU51"
8 "Ruminococcus"	8 "OTU27"
9 "Roseburia"	9 "OTU19"
10 "Roseburia"	10 "OTU14"
11 "Pseudobacteroides"	11 "OTU52"
12 "Papillibacter"	12 "OTU45"
13 "Oscillibacter"	13 "OTU114"
14 "Oscillibacter"	14 "OTU40"
15 "Lactobacillus"	15 "OTU26"
16 "Lachnospiracea_incertae_sedis"	16 "OTU68"
17 "Lachnospiracea_incertae_sedis"	17 "OTU60"
18 "Lachnospiracea_incertae_sedis"	18 "OTU30"
19 "Gemmiger"	19 "OTU64"
20 "Gemmiger"	20 "OTU44"
21 "Fusicatenibacter"	21 "OTU22"
22 "Faecalibacterium"	22 "OTU574"
23 "Faecalibacterium"	23 "OTU377"
24 "Faecalibacterium"	24 "OTU332"
25 "Faecalibacterium"	25 "OTU242"
26 "Faecalibacterium"	26 "OTU7"
27 "Eubacterium"	27 "OTU98"
28 "Erysipelotrichaceae_incertae_sedis"	28 "OTU2"
29 "Dorea"	29 "OTU76"
30 "Dorea"	30 "OTU24"
31 "Dialister"	31 "OTU6"
32 "Dendrosporobacter"	32 "OTU11"
33 "Coprococcus"	33 "OTU78"
34 "Coprococcus"	34 "OTU55"
35 "Coprococcus"	35 "OTU13"
36 "Cohnella"	36 "OTU50"
37 "Clostridium_XVIII"	37 "OTU36"
38 "Clostridium_XlVa"	38 "OTU95"
39 "Clostridium_XlVa"	39 "OTU91"
40 "Clostridium_XlVa"	40 "OTU80"
41 "Clostridium_XlVa"	41 "OTU77"
42 "Clostridium_XlVa"	42 "OTU62"
43 "Clostridium_XlVa"	43 "OTU15"
44 "Clostridium_XI"	44 "OTU42"
45 "Clostridium_IV"	45 "OTU31"
46 "Blautia"	46 "OTU79"
47 "Blautia"	47 "OTU54"
48 "Blautia"	48 "OTU37"
49 "Blautia"	49 "OTU29"
50 "Anaerostipes"	50 "OTU48"
51 "Alkaliphilus"	51 "OTU75"
52 "Alkaliphilus"	52 "OTU33"
53 "Prevotella"	53 "OTU946"
54 "Prevotella"	54 "OTU305"
55 "Prevotella"	55 "OTU187"
56 "Prevotella"	56 "OTU175"
57 "Prevotella"	57 "OTU5"
58 "Prevotella"	58 "OTU1"
59 "Paraprevotella"	59 "OTU184"
60 "Paraprevotella"	60 "OTU59"
61 "Parabacteroides"	61 "OTU35"
62 "Parabacteroides"	62 "OTU18"
63 "Odoribacter"	63 "OTU39"
64 "Bacteroides"	64 "OTU1956"
65 "Bacteroides"	65 "OTU1210"
66 "Bacteroides"	66 "OTU260"
67 "Bacteroides"	67 "OTU136"
68 "Bacteroides"	68 "OTU100"
69 "Bacteroides"	69 "OTU34"
70 "Bacteroides"	70 "OTU28"
71 "Bacteroides"	71 "OTU12"
72 "Bacteroides"	72 "OTU9"
73 "Bacteroides"	73 "OTU4"
74 "Alistipes"	74 "OTU73"
75 "Alistipes"	75 "OTU21"
76 "Bifidobacterium"	76 "OTU8"

[truncated: 1 more sheets: Sheet 11]
